# Supplementary material for: BMAL2 is a druggable target for ovarian clear cell carcinoma (OCCC)
Source: EMBO Mol Med. 2026 Apr 3;18(5):1933–66. doi: 10.1038/s44321-026-00414-8 (PMC13179388; doi:10.1038/s44321-026-00414-8)
Supplement: Supplementary file 7 — Dataset EV2 [file 44321_2026_414_MOESM7_ESM.xlsx]

## Sheet: Sheet 1
Dataset EV2. BMAL2 (ARNTL2) gene expression in normal tissues
Tissue type	sample size	median TPM
Cells - EBV-transformed lymphocytes	327	37.23
Esophagus - Mucosa	614	22.41
Vagina	170	13.8
Cervix - Ectocervix	24	11.16
Skin - Sun Exposed (Lower leg)	754	7.861
Skin - Not Sun Exposed (Suprapubic)	651	7.208
Cells - Cultured fibroblasts	652	5.508
Minor Salivary Gland	181	4.83
Artery - Aorta	472	4.229
Brain - Frontal Cortex (BA9)	269	3.912
Stomach	407	3.607
Adipose - Subcutaneous	714	3.302
Brain - Anterior qcingulate cortex (BA24)	233	3.22
Artery - Coronary	268	3.119
Brain - Cortex	270	3.11
Brain - Cerebellar Hemisphere	277	2.727
Colon - Sigmoid	419	2.683
Brain - Cerebellum	266	2.533
Lung	604	2.406
Brain - Amygdala	181	2.172
Artery - Tibial	691	2.149
Brain - Hippocampus	255	2.109
Brain - Hypothalamus	257	2.082
Testis	414	2.059
Small Intestine - Terminal Ileum	207	1.955
Esophagus - Muscularis	561	1.915
Adipose - Visceral (Omentum)	587	1.733
Breast - Mammary Tissue	514	1.694
Bladder	77	1.692
Esophagus - Gastroesophageal Junction	403	1.608
Colon - Transverse	479	1.315
Liver	262	1.245
Brain - Nucleus accumbens (basal ganglia)	285	1.227
Prostate	282	1.184
Uterus	153	1.147
Pituitary	313	1.147
Fallopian Tube	29	1.101
Nerve - Tibial	670	1.061
Brain - Caudate (basal ganglia)	300	1.019
Brain - Substantia nigra	183	0.9415
Brain - Putamen (basal ganglia)	254	0.759
Brain - Spinal cord (cervical c-1)	204	0.7105
Kidney - Medulla	11	0.6854
Thyroid	684	0.6303
Spleen	277	0.6032
Cervix - Endocervix	23	0.5725
Pancreas	362	0.5201
Adrenal Gland	295	0.4361
Heart - Atrial Appendage	461	0.379
Kidney - Cortex	104	0.3583
Heart - Left Ventricle	452	0.2528
Ovary	193	0.2259
Whole Blood	803	0.1334
Muscle - Skeletal	818	0.1097
