# Supplementary material for: BMAL2 is a druggable target for ovarian clear cell carcinoma (OCCC)
Source: EMBO Mol Med. 2026 Apr 3;18(5):1933–66. doi: 10.1038/s44321-026-00414-8 (PMC13179388; doi:10.1038/s44321-026-00414-8)
Supplement: Supplementary file 8 — Source data Fig. 1 [file 44321_2026_414_MOESM8_ESM.zip]

Archive with 7 entries (5 files):
- Fig. 1/
- Fig. 1/.DS_Store
- Fig. 1/Fig. 1G/
- Fig. 1/Fig. 1G/Clinical sample - BMAL2 IHC.tif
- Fig. 1/Fig. 1G/Clinical sample - PAX8 IHC.tif
- Fig. 1/Fig. 1G/Fig. 1G statistics.xlsx
- Fig. 1/Fig. 1G/Normal endometrium tissue - BMAL2 IHC.tif
