# Supplementary material for: BMAL2 is a druggable target for ovarian clear cell carcinoma (OCCC)
Source: EMBO Mol Med. 2026 Apr 3;18(5):1933–66. doi: 10.1038/s44321-026-00414-8 (PMC13179388; doi:10.1038/s44321-026-00414-8)
Supplement: Supplementary file 8 — Source data Fig. 1 [file 44321_2026_414_MOESM8_ESM.zip › Fig. 1/Fig. 1G/Fig. 1G statistics.xlsx]

## Sheet: Fig. 1F quantification
NEE	NT	OCCC
0	1	10
0	1	12
1	1	2
1	1	8
0	0	4
0	0	2
	0	2
	1	6
	1	8
	1	15
	1	8
	2	15
	1	9
	1	12

## Sheet: Fig. 1F statistics
NT vs OCCC
Unpaired t test
P value	<0.0001
P value summary	****
Significantly different (P < 0.05)?	Yes
One- or two-tailed P value?	Two-tailed
t, df	t=5.960, df=26
