# Supplementary material for: BMAL2 is a druggable target for ovarian clear cell carcinoma (OCCC)
Source: EMBO Mol Med. 2026 Apr 3;18(5):1933–66. doi: 10.1038/s44321-026-00414-8 (PMC13179388; doi:10.1038/s44321-026-00414-8)
Supplement: Supplementary file 9 — Source data Fig. 2 [file 44321_2026_414_MOESM9_ESM.zip]

Archive with 43 entries (30 files):
- Fig. 2/
- Fig. 2/.DS_Store
- Fig. 2/Fig. 2A/
- Fig. 2/Fig. 2A/BMAL2 IB.tif
- Fig. 2/Fig. 2A/GAPDH IB.tiff
- Fig. 2/Fig. 2B/
- Fig. 2/Fig. 2B/.DS_Store
- Fig. 2/Fig. 2B/ES-2 BMAL2.tif
- Fig. 2/Fig. 2B/ES-2 GAPDH.tif
- Fig. 2/Fig. 2B/JHOC5 BMAL2.tif
- Fig. 2/Fig. 2B/JHOC5 GAPDH.tif
- Fig. 2/Fig. 2B/JHOC9 BMAL2.tif
- Fig. 2/Fig. 2B/JHOC9 GAPDH.tif
- Fig. 2/Fig. 2B/OVCA429 BMAL2.tif
- Fig. 2/Fig. 2B/OVCA429 GAPDH.tif
- Fig. 2/Fig. 2B/OVISE BMAL2.tif
- Fig. 2/Fig. 2B/OVISE GAPDH.tif
- Fig. 2/Fig. 2C/
- Fig. 2/Fig. 2C/Fig. 2C .xlsx
- Fig. 2/Fig. 2D/
- Fig. 2/Fig. 2D/Fig. 2D.xlsx
- Fig. 2/Fig. 2E/
- Fig. 2/Fig. 2E/Fig. 2E.xlsx
- Fig. 2/Fig. 2F/
- Fig. 2/Fig. 2F/Fig. 2F.xlsx
- Fig. 2/Fig. 2G/
- Fig. 2/Fig. 2G/ES-2 #1.jpg
- Fig. 2/Fig. 2G/ES-2 shC.jpg
- Fig. 2/Fig. 2G/Fig. 2G statistics.xlsx
- Fig. 2/Fig. 2H/
- Fig. 2/Fig. 2H/Fig. 2H statistics.xlsx
- Fig. 2/Fig. 2H/JHOC5 #1.jpg
- Fig. 2/Fig. 2H/JHOC5 shC.jpg
- Fig. 2/Fig. 2I/
- Fig. 2/Fig. 2I/Fig. 2I .xlsx
- Fig. 2/Fig. 2I/OVISE #1.jpg
- Fig. 2/Fig. 2I/OVISE shC.jpg
- Fig. 2/Fig. 2J/
- Fig. 2/Fig. 2J/Fig. 2J statistics.xlsx
- Fig. 2/Fig. 2K/
- Fig. 2/Fig. 2K/Fig. 2K statistics.xlsx
- Fig. 2/Fig. 2L/
- Fig. 2/Fig. 2L/Fig. 2L statistics.xlsx
