# Supplementary material for: BMAL2 is a druggable target for ovarian clear cell carcinoma (OCCC)
Source: EMBO Mol Med. 2026 Apr 3;18(5):1933–66. doi: 10.1038/s44321-026-00414-8 (PMC13179388; doi:10.1038/s44321-026-00414-8)
Supplement: Supplementary file 9 — Source data Fig. 2 [file 44321_2026_414_MOESM9_ESM.zip › Fig. 2/Fig. 2C/Fig. 2C .xlsx]

## Sheet: Fig. 1C
OVCA429
	shCtrl			shBMAL2#1			shBMAL2#2
0	0.5	0.5	0.5	0.5	0.5	0.5	0.5	0.5	0.5
3	1.024	0.992	1.08	0.8	0.68	0.756	0.844	0.748	0.704
5	1.236	0.972	1.088	0.82	0.72	0.792	0.896	0.848	0.688
7	1.58	1.62	1.78	1.096	0.98	1.056	0.972	0.912	0.932
9	2.348	2.48	2.7	1.168	1.248	1.048	0.976	0.912	0.988
ES2
	shCtrl			shBMAL2#1			shBMAL2#2
0	1	1	1	1	1	1	1	1	1
1	2.692	2.444	2.16	1.432	1.6	1.308	1.12	0.888	1.012
2	3.796	4.16	4.04	1.464	1.636	1.752	0.816	0.66	1.04
3	8.64	7.8	7.84	1.828	2	2.084	0.704	0.624	0.676
4	11.63	10.78	11.37	2.944	2.968	3.504	0.6	0.748	0.896
JHOC5
	shCtrl			shBMAL2#1			shBMAL2#2
0	0.3	0.3	0.3	0.3	0.3	0.3	0.3	0.3	0.3
3	1.148	1.256	1.204	0.404	0.484	0.424	0.348	0.304	0.26
5	2.148	1.816	2.408	0.856	0.912	0.9	0.708	0.812	0.7
7	10.88	7.976	8.56	3.036	2.808	2.644	1.352	1.424	1.348
9	9.18	12	10.4	3.912	3.24	3.72	1.7	2.152	2.204
OVISE
	shCtrl			shBMAL2#1			shBMAL2#2
0	1	1	1	1	1	1	1	1	1
1	1.464	1.54	1.488	1.032	1.02	1.116	1.028	1.308	1.016
3	2.592	2.216	2.016	1.18	1.16	1.264	1.088	1.144	1.184
5	2.536	2.808	2.524	1.368	1.428	1.344	1.056	1.188	1.1
7	3.056	2.784	2.792	1.176	1.516	1.448	1.204	1.164	0.916
JHOC9
	shCtrl			shBMAL2#1			shBMAL2#2
0	1	1	1	1	1	1	1	1	1
1	1.332	1.424	1.448	1.26	1.42	1.308	1.02	0.84	0.936
2	2.056	2.188	2.08	1.8	1.72	1.696	1.204	1.248	1.296
3	2.788	2.808	2.72	1.96	2.076	2.004	1.4	1.296	1.56
4	3.2	3.416	3.376	2.216	2.016	2.092	1.52	1.288	1.412

## Sheet: Fig.1C statistics
													OVCA429
													Dunnett's multiple comparisons test	Mean Diff.	95.00% CI of diff.	Below threshold?	Summary	Adjusted P Value
													shCtrl vs. shBMAL2#1	0.5157	0.4459 to 0.5856	Yes	****	<0.0001
													shCtrl vs. shBMAL2#2	0.5653	0.4955 to 0.6352	Yes	****	<0.0001
													ES-2
													Dunnett's multiple comparisons test	Mean Diff.	95.00% CI of diff.	Below threshold?	Summary	Adjusted P Value
													shCtrl vs. shBMAL2#1	3.522	3.332 to 3.712	Yes	****	<0.0001
													shCtrl vs. shBMAL2#2	4.505	4.315 to 4.694	Yes	****	<0.0001
													JHOC5
													Dunnett's multiple comparisons test	Mean Diff.	95.00% CI of diff.	Below threshold?	Summary	Adjusted P Value
													shCtrl vs. shBMAL2#1	3.042	2.568 to 3.517	Yes	****	<0.0001
													shCtrl vs. shBMAL2#2	3.711	3.237 to 4.185	Yes	****	<0.0001
													OVISE
													Dunnett's multiple comparisons test	Mean Diff.	95.00% CI of diff.	Below threshold?	Summary	Adjusted P Value
													shCtrl vs. shBMAL2#1	0.8509	0.7448 to 0.9571	Yes	****	<0.0001
													shCtrl vs. shBMAL2#2	0.9613	0.8552 to 1.067	Yes	****	<0.0001
													JHOC9
													Dunnett's multiple comparisons test	Mean Diff.	95.00% CI of diff.	Below threshold?	Summary	Adjusted P Value
													shCtrl vs. shBMAL2#1	0.4845	0.4193 to 0.5497	Yes	****	<0.0001
													shCtrl vs. shBMAL2#2	0.9211	0.8559 to 0.9863	Yes	****	<0.0001
