# Supplementary material for: BMAL2 is a druggable target for ovarian clear cell carcinoma (OCCC)
Source: EMBO Mol Med. 2026 Apr 3;18(5):1933–66. doi: 10.1038/s44321-026-00414-8 (PMC13179388; doi:10.1038/s44321-026-00414-8)
Supplement: Supplementary file 9 — Source data Fig. 2 [file 44321_2026_414_MOESM9_ESM.zip › Fig. 2/Fig. 2D/Fig. 2D.xlsx]

## Sheet: Fig.2D quantification
OVCA429						OVISE
	Readings	Dapi	GFP	GFP/DAPI %			Readings	Dapi	GFP	GFP/DAPI %
shCtrl	1	798	494	0.619048		shCtrl	1	234	127	0.542735
	2	757	469	0.619551			2	235	124	0.52766
	3	655	418	0.638168			3	223	117	0.524664
shBMAL2#1	1	236	99	0.419492		shBMAL2#1	1	195	52	0.266667
	2	178	93	0.522472			2	138	36	0.26087
	3	209	100	0.478469			3	220	81	0.368182
shBMAL2#2	1	304	33	0.108553		shBMAL2#2	1	104	22	0.211538
	2	196	25	0.127551			2	99	24	0.242424
	3	208	31	0.149038			3	108	25	0.231481
ES-2						JHOC9
	Readings	Dapi	GFP	GFP/DAPI %			Readings	Dapi	GFP	GFP/DAPI %
shCtrl	1	312	127	0.407051		shCtrl	1	424	201	0.474057
	2	218	76	0.348624			2	362	146	0.403315
	3	343	128	0.373178			3	330	121	0.366667
shBMAL2#1	1	317	77	0.242902		shBMAL2#1	1	370	100	0.27027
	2	368	86	0.233696			2	459	116	0.252723
	3	297	77	0.259259			3	373	105	0.281501
shBMAL2#2	1	357	39	0.109244		shBMAL2#2	1	309	68	0.220065
	2	355	40	0.112676			2	333	56	0.168168
	3	278	28	0.100719			3	335	53	0.158209
JHOC5
	Readings	Dapi	GFP	GFP/DAPI %
shCtrl	1	389	232	0.596401
	2	490	270	0.55102
	3	454	277	0.610132
shBMAL2#1	1	396	193	0.487374
	2	368	145	0.394022
	3	344	148	0.430233
shBMAL2#2	1	420	92	0.219048
	2	498	114	0.228916
	3	466	109	0.233906

## Sheet: Fig. 2D statistics
OVCA429 shCtrl vs shBMAL2#1			ES-2 shCtrl vs shBMAL2#1			JHOC5 shCtrl vs shBMAL2#1			OVISE shCtrl vs shBMAL2#1			JHOC9 shCtrl vs shBMAL2#1
Unpaired t test			Unpaired t test			Unpaired t test			Unpaired t test			Unpaired t test
P value	0.0074		P value	0.002		P value	0.0101		P value	0.0027		P value	0.0108
P value summary	**		P value summary	**		P value summary	*		P value summary	**		P value summary	*
Significantly different (P < 0.05)?	Yes		Significantly different (P < 0.05)?	Yes		Significantly different (P < 0.05)?	Yes		Significantly different (P < 0.05)?	Yes		Significantly different (P < 0.05)?	Yes
One- or two-tailed P value?	Two-tailed		One- or two-tailed P value?	Two-tailed		One- or two-tailed P value?	Two-tailed		One- or two-tailed P value?	Two-tailed		One- or two-tailed P value?	Two-tailed
t, df	t=5.010, df=4		t, df	t=7.141, df=4		t, df	t=4.588, df=4		t, df	t=6.638, df=4		t, df	t=4.497, df=4
OVCA429 shCtrl vs shBMAL2#2			ES-2 shCtrl vs shBMAL2#2			JHOC5 shCtrl vs shBMAL2#2			OVISE shCtrl vs shBMAL2#2			JHOC9 shCtrl vs shBMAL2#2
Unpaired t test			Unpaired t test			Unpaired t test			Unpaired t test			Unpaired t test
P value	<0.0001		P value	<0.0001		P value	<0.0001		P value	<0.0001		P value	0.0032
P value summary	****		P value summary	****		P value summary	****		P value summary	****		P value summary	**
Significantly different (P < 0.05)?	Yes		Significantly different (P < 0.05)?	Yes		Significantly different (P < 0.05)?	Yes		Significantly different (P < 0.05)?	Yes		Significantly different (P < 0.05)?	Yes
One- or two-tailed P value?	Two-tailed		One- or two-tailed P value?	Two-tailed		One- or two-tailed P value?	Two-tailed		One- or two-tailed P value?	Two-tailed		One- or two-tailed P value?	Two-tailed
t, df	t=37.94, df=4		t, df	t=15.63, df=4		t, df	t=19.54, df=4		t, df	t=29.25, df=4		t, df	t=6.315, df=4
