# Supplementary material for: BMAL2 is a druggable target for ovarian clear cell carcinoma (OCCC)
Source: EMBO Mol Med. 2026 Apr 3;18(5):1933–66. doi: 10.1038/s44321-026-00414-8 (PMC13179388; doi:10.1038/s44321-026-00414-8)
Supplement: Supplementary file 9 — Source data Fig. 2 [file 44321_2026_414_MOESM9_ESM.zip › Fig. 2/Fig. 2E/Fig. 2E.xlsx]

## Sheet: Fig.2E quantification
OVCA429						OVISE
	Readings	Dapi	GFP	GFP/DAPI %			Readings	Dapi	GFP	GFP/DAPI %
shCtrl	1	3170	90	0.0283912		shCtrl	1	794	20	0.0251889
	2	3045	80	0.0262726			2	834	21	0.0251799
	3	3213	100	0.0311236			3	649	15	0.0231125
shBMAL2#1	1	1915	49	0.0255875		shBMAL2#1	1	364	6	0.0164835
	2	2025	54	0.0266667			2	305	6	0.0196721
	3	1910	38	0.0198953			3	304	2	0.00657895
shBMAL2#2	1	1827	13	0.00711549		shBMAL2#2	1	661	2	0.00302572
	2	2029	12	0.00591424			2	441	3	0.00680272
	3	2050	15	0.00731707			3	626	2	0.00319489
ES-2						JHOC9
	Readings	Dapi	GFP	GFP/DAPI %			Readings	Dapi	GFP	GFP/DAPI %
shCtrl	1	1217	53	0.0435497		shCtrl	1	2554	56	0.0219264
	2	1131	42	0.0371353			2	3008	67	0.0222739
	3	1103	39	0.0353581			3	2740	56	0.020438
shBMAL2#1	1	770	24	0.0311688		shBMAL2#1	1	2847	52	0.0182648
	2	838	10	0.0119332			2	2631	34	0.0129228
	3	685	18	0.0262774			3	2588	49	0.0189335
shBMAL2#2	1	870	15	0.0172414		shBMAL2#2	1	1527	12	0.00785855
	2	1156	16	0.0138408			2	1634	10	0.00611995
	3	927	13	0.0140237			3	1364	7	0.00513196
JHOC5
	Readings	Dapi	GFP	GFP/DAPI %
shCtrl	1	829	52	0.0627262
	2	1111	64	0.0576058
	3	1026	55	0.0536062
shBMAL2#1	1	750	31	0.0413333
	2	611	13	0.0212766
	3	721	16	0.0221914
shBMAL2#2	1	990	13	0.0131313
	2	937	14	0.0149413
	3	846	6	0.0070922

## Sheet: Fig. 2E statistics
OVCA429 shCtrl vs shBMAL2#1			ES-2 shCtrl vs shBMAL2#1			JHOC5 shCtrl vs shBMAL2#1			OVISE shCtrl vs shBMAL2#1			JHOC9 shCtrl vs shBMAL2#1
Unpaired t test			Unpaired t test			Unpaired t test			Unpaired t test			Unpaired t test
P value	0.1467		P value	0.0686		P value	0.0135		P value	0.0625		P value	0.071
P value summary	ns		P value summary	ns		P value summary	*		P value summary	ns		P value summary	ns
Significantly different (P < 0.05)?	No		Significantly different (P < 0.05)?	No		Significantly different (P < 0.05)?	Yes		Significantly different (P < 0.05)?	No		Significantly different (P < 0.05)?	No
One- or two-tailed P value?	Two-tailed		One- or two-tailed P value?	Two-tailed		One- or two-tailed P value?	Two-tailed		One- or two-tailed P value?	Two-tailed		One- or two-tailed P value?	Two-tailed
t, df	t=1.797, df=4		t, df	t=2.475, df=4		t, df	t=4.215, df=4		t, df	t=2.562, df=4		t, df	t=2.443, df=4
OVCA429 shCtrl vs shBMAL2#2			ES-2 shCtrl vs shBMAL2#2			JHOC5 shCtrl vs shBMAL2#2			OVISE shCtrl vs shBMAL2#2			JHOC9 shCtrl vs shBMAL2#2
Unpaired t test			Unpaired t test			Unpaired t test			Unpaired t test			Unpaired t test
P value	0.0001		P value	0.001		P value	0.0002		P value	0.0001		P value	<0.0001
P value summary	***		P value summary	***		P value summary	***		P value summary	***		P value summary	****
Significantly different (P < 0.05)?	Yes		Significantly different (P < 0.05)?	Yes		Significantly different (P < 0.05)?	Yes		Significantly different (P < 0.05)?	Yes		Significantly different (P < 0.05)?	Yes
One- or two-tailed P value?	Two-tailed		One- or two-tailed P value?	Two-tailed		One- or two-tailed P value?	Two-tailed		One- or two-tailed P value?	Two-tailed		One- or two-tailed P value?	Two-tailed
t, df	t=14.82, df=4		t, df	t=8.691, df=4		t, df	t=13.03, df=4		t, df	t=14.82, df=4		t, df	t=15.55, df=4
