# Supplementary material for: BMAL2 is a druggable target for ovarian clear cell carcinoma (OCCC)
Source: EMBO Mol Med. 2026 Apr 3;18(5):1933–66. doi: 10.1038/s44321-026-00414-8 (PMC13179388; doi:10.1038/s44321-026-00414-8)
Supplement: Supplementary file 9 — Source data Fig. 2 [file 44321_2026_414_MOESM9_ESM.zip › Fig. 2/Fig. 2F/Fig. 2F.xlsx]

## Sheet: Fig. 2F quantification
OVCA429
shCtrl			shBMAL2 #1			shBMAL2 #2
207	235	247	131	39	94	94	107	85
ES-2
shCtrl			shBMAL2 #1			shBMAL2 #2
162	169	156	49	32	46	35	42	24
JHOC5
shCtrl			shBMAL2 #1			shBMAL2 #2
377	312	360	70	58	79	36	47	39
OVISE
shCtrl			shBMAL2 #1			shBMAL2 #2
607	610	564	32	27	24	212	277	265
JHOC9
shCtrl			shBMAL2 #1			shBMAL2 #2
285	298	190	168	156	106	140	144	138

## Sheet: Fig.2F statistics
OVCA429 shCtrl vs shBMAL2#1			ES-2 shCtrl vs shBMAL2#1			JHOC5 shCtrl vs shBMAL2#1			OVISE shCtrl vs shBMAL2#1			JHOC9 shCtrl vs shBMAL2#1
Unpaired t test			Unpaired t test			Unpaired t test			Unpaired t test			Unpaired t test
P value	0.0084		P value	<0.0001		P value	0.0002		P value	<0.0001		P value	0.0427
P value summary	**		P value summary	****		P value summary	***		P value summary	****		P value summary	*
Significantly different (P < 0.05)?	Yes		Significantly different (P < 0.05)?	Yes		Significantly different (P < 0.05)?	Yes		Significantly different (P < 0.05)?	Yes		Significantly different (P < 0.05)?	Yes
One- or two-tailed P value?	Two-tailed		One- or two-tailed P value?	Two-tailed		One- or two-tailed P value?	Two-tailed		One- or two-tailed P value?	Two-tailed		One- or two-tailed P value?	Two-tailed
t, df	t=4.846, df=4		t, df	t=18.62, df=4		t, df	t=13.76, df=4		t, df	t=37.63, df=4		t, df	t=2.933, df=4
OVCA429 shCtrl vs shBMAL2#2			ES-2 shCtrl vs shBMAL2#2			JHOC5 shCtrl vs shBMAL2#2			OVISE shCtrl vs shBMAL2#2			JHOC9 shCtrl vs shBMAL2#2
Unpaired t test			Unpaired t test			Unpaired t test			Unpaired t test			Unpaired t test
P value	0.0006		P value	<0.0001		P value	<0.0001		P value	0.0002		P value	0.0265
P value summary	***		P value summary	****		P value summary	****		P value summary	***		P value summary	*
Significantly different (P < 0.05)?	Yes		Significantly different (P < 0.05)?	Yes		Significantly different (P < 0.05)?	Yes		Significantly different (P < 0.05)?	Yes		Significantly different (P < 0.05)?	Yes
One- or two-tailed P value?	Two-tailed		One- or two-tailed P value?	Two-tailed		One- or two-tailed P value?	Two-tailed		One- or two-tailed P value?	Two-tailed		One- or two-tailed P value?	Two-tailed
t, df	t=9.979, df=4		t, df	t=19.96, df=4		t, df	t=15.66, df=4		t, df	t=13.75, df=4		t, df	t=3.432, df=4
