# Supplementary material for: BMAL2 is a druggable target for ovarian clear cell carcinoma (OCCC)
Source: EMBO Mol Med. 2026 Apr 3;18(5):1933–66. doi: 10.1038/s44321-026-00414-8 (PMC13179388; doi:10.1038/s44321-026-00414-8)
Supplement: Supplementary file 9 — Source data Fig. 2 [file 44321_2026_414_MOESM9_ESM.zip › Fig. 2/Fig. 2H/Fig. 2H statistics.xlsx]

## Sheet: Fig. 2H quantification
JHOC5
shCtrl					shBMAL2#1
172.557	17.428	69.898	98.8627	198.308	0	7.75471	0	0	17.0593

## Sheet: Fig. 2H statistics
Unpaired t test
P value	0.0128
P value summary	*
Significantly different (P < 0.05)?	Yes
One- or two-tailed P value?	Two-tailed
t, df	t=3.193, df=8
