# Supplementary material for: BMAL2 is a druggable target for ovarian clear cell carcinoma (OCCC)
Source: EMBO Mol Med. 2026 Apr 3;18(5):1933–66. doi: 10.1038/s44321-026-00414-8 (PMC13179388; doi:10.1038/s44321-026-00414-8)
Supplement: Supplementary file 9 — Source data Fig. 2 [file 44321_2026_414_MOESM9_ESM.zip › Fig. 2/Fig. 2I/Fig. 2I .xlsx]

## Sheet: Fig. 2I quantification
OVISE
shCtrl					shBMAL2#1
156.839	119.542	89.0793	242.684	195.705	0	44.1618	104.937	67.0112	64.1

## Sheet: Fig. 2I statistics
Unpaired t test
P value	0.0115
P value summary	*
Significantly different (P < 0.05)?	Yes
One- or two-tailed P value?	Two-tailed
t, df	t=3.260, df=8
