# Supplementary material for: BMAL2 is a druggable target for ovarian clear cell carcinoma (OCCC)
Source: EMBO Mol Med. 2026 Apr 3;18(5):1933–66. doi: 10.1038/s44321-026-00414-8 (PMC13179388; doi:10.1038/s44321-026-00414-8)
Supplement: Supplementary file 9 — Source data Fig. 2 [file 44321_2026_414_MOESM9_ESM.zip › Fig. 2/Fig. 2J/Fig. 2J statistics.xlsx]

## Sheet: Fig. 2J quantification
ES-2
	shCtrl				shBMAL2#1
BMAL2	40	42.9	39.8	49.6	10	9.8	22.1	19.9
	shCtrl				shBMAL2#1
Ki67	29.8	41.5	29.6	28.7	8.3	6.4	8.1	4.4

## Sheet: Fig. 2J statistics
ES-2
BMAL2 IHC			KI67 IHC
Unpaired t test			`
P value	0.0004		P value	0.0002
P value summary	***		P value summary	***
Significantly different (P < 0.05)?	Yes		Significantly different (P < 0.05)?	Yes
One- or two-tailed P value?	Two-tailed		One- or two-tailed P value?	Two-tailed
t, df	t=6.971, df=6		t, df	t=8.063, df=6
