# Supplementary material for: BMAL2 is a druggable target for ovarian clear cell carcinoma (OCCC)
Source: EMBO Mol Med. 2026 Apr 3;18(5):1933–66. doi: 10.1038/s44321-026-00414-8 (PMC13179388; doi:10.1038/s44321-026-00414-8)
Supplement: Supplementary file 9 — Source data Fig. 2 [file 44321_2026_414_MOESM9_ESM.zip › Fig. 2/Fig. 2K/Fig. 2K statistics.xlsx]

## Sheet: Fig. 2K quantification
JHOC5
	shCtrl			shBMAL2#1
BMAL2	38.5	41.2	68.8	19.9	20.4	24.2
	shCtrl			shBMAL2#1
Ki67	45.4	48.5	35.7	11.1	12.8	21.2

## Sheet: Fig. 2K statistics
JHOC5
BMAL2 IHC			KI67 IHC
Unpaired t test			Unpaired t test
P value	0.0457		P value	0.0012
P value summary	*		P value summary	**
Significantly different (P < 0.05)?	Yes		Significantly different (P < 0.05)?	Yes
One- or two-tailed P value?	Two-tailed		One- or two-tailed P value?	Two-tailed
t, df	t=2.864, df=4		t, df	t=5.757, df=6
