# Supplementary material for: BMAL2 is a druggable target for ovarian clear cell carcinoma (OCCC)
Source: EMBO Mol Med. 2026 Apr 3;18(5):1933–66. doi: 10.1038/s44321-026-00414-8 (PMC13179388; doi:10.1038/s44321-026-00414-8)
Supplement: Supplementary file 9 — Source data Fig. 2 [file 44321_2026_414_MOESM9_ESM.zip › Fig. 2/Fig. 2L/Fig. 2L statistics.xlsx]

## Sheet: Fig. 2L quantification
OVISE
	shCtrl				shBMAL2#1
BMAL2	54.3	51.2	57.8	54.4	11.5	6.1	12.2	10.1
	shCtrl				shBMAL2#1
Ki67	27.7	27.3	27.6	27.8	13.2	15.3	15.5	5.8

## Sheet: Fig. 2L statistics
OVISE
BMAL2 IHC			KI67 IHC
Unpaired t test			Unpaired t test
P value	<0.0001		P value	0.0003
P value summary	****		P value summary	***
Significantly different (P < 0.05)?	Yes		Significantly different (P < 0.05)?	Yes
One- or two-tailed P value?	One-tailed		One- or two-tailed P value?	One-tailed
t, df	t=23.18, df=6		t, df	t=6.646, df=6
