# Supplementary material for: BMAL2 is a druggable target for ovarian clear cell carcinoma (OCCC)
Source: EMBO Mol Med. 2026 Apr 3;18(5):1933–66. doi: 10.1038/s44321-026-00414-8 (PMC13179388; doi:10.1038/s44321-026-00414-8)
Supplement: Supplementary file 10 — Source data Fig. 3 [file 44321_2026_414_MOESM10_ESM.zip]

Archive with 10 entries (5 files):
- Fig. 3/
- Fig. 3/.DS_Store
- Fig. 3/Fig. 3B/
- Fig. 3/Fig. 3B/Fig. 3B.xlsx
- Fig. 3/Fig. 3C/
- Fig. 3/Fig. 3C/Fig. 3C.xlsx
- Fig. 3/Fig. 3D/
- Fig. 3/Fig. 3D/Fig. 3D.xlsx
- Fig. 3/Fig. 3E/
- Fig. 3/Fig. 3E/Fig. 3E.xlsx
