# Supplementary material for: BMAL2 is a druggable target for ovarian clear cell carcinoma (OCCC)
Source: EMBO Mol Med. 2026 Apr 3;18(5):1933–66. doi: 10.1038/s44321-026-00414-8 (PMC13179388; doi:10.1038/s44321-026-00414-8)
Supplement: Supplementary file 10 — Source data Fig. 3 [file 44321_2026_414_MOESM10_ESM.zip › Fig. 3/Fig. 3B/Fig. 3B.xlsx]

## Sheet: Fig. 3B quantification
Tail moment
OVCA429				ES-2				JHOC5				OVISE				JHOC9
shCtrl	shBMAL2#1	shBMAL2#2		shCtrl	shBMAL2#1	shBMAL2#2		shCtrl	shBMAL2#1	shBMAL2#2		shCtrl	shBMAL2#1	shBMAL2#2		shCtrl	shBMAL2#1	shBMAL2#2
36.2304	80.9023	57.7851		0	4.1131	132.911		10.7275	20.8815	3.38965		0	0	0.141123		0.03099	29.6708	16.7198
40.2438	32.2729	1.68982		0.276306	69.2577	31.272		0.50759	0.615678	5.88945		0.02002	0	5.59024		0	3.1475	29.9893
0	53.4736	0.068497		0.572614	95.629	0.006097		0.160724	0.346035	9.20895		0.088383	5.15424	0.287417		35.1211	75.3497	23.3425
35.1343	8.90313	61.058		1.136	27.206	152.005		0.19809	4.42122	4.06301		33.2839	29.8177	93.3649		14.8958	122.379	22.1545
11.8387	14.0571	23.3455		0.191091	120.448	1.82463		0.371458	1.55109	32.755		0.02035	1.93792	56.3408		0.309913	89.5683	27.0376
29.5631	37.7954	0.083604		1.08064	3.42422	70.0463		0.248704	49.997	13.368		3.77663	49.9152	0.188189		0.132869	47.8222	16.9413
34.6128	0	0.622671		0.855224	9.26796	50.2199		0.271856	5.98498	9.08487		2.58149	42.0586	18.8867		3.69247	49.4801	20.3989
40.4322	2.84128	61.1475		8.43035	51.6313	79.5236		0.110738	0.274017	1.79323		7.43895	3.56773	28.3505		2.51171	27.5392	28.1763
37.3607	23.9031	1.96524		1.11247	2.34151	152.137		0.011425	0	2.35909		4.66743	28.3126	1.45889		17.1232	62.0247	16.1622
0	39.3271	0.243716		2.09234	12.222	131.714		0	6.62616	13.8614		0.528559	75.8041	0.245001		2.3083	29.3323	23.3302
0	17.5101	2.0436		1.37275	1.36976	25.1168		0	5.8613	32.6799		2.35924	91.056	0		0.672071	41.4897	15.4566
38.4002	0.270561	10.2328		0.621326	7.17305	0.051117		4.00485	1.90222	24.7491		0.149939	35.5893	0.023984		0.70569	90.9136	28.8092
39.3237	15.4608	8.83491		0.934044	15.6265	0.355911		33.2552	2.8373	8.31288		0	88.4065	3.61665		10.6448	37.7757	113.522
0	11.8818	72.6958		0.573079	19.9338	22.7426		0.038113	11.9947	10.1139		0.278967	0.286087	0		2.43933	33.5622	154.642
0.458229	3.66281	17.3568		1.20782	19.1732	52.8284		35.2911	2.4883	4.99767		2.95286	45.19	3.50907		5.50738	27.5968	67.2316
0.147034	13.0264	100.583		0	45.0977	79.4056		37.9895	1.53726	9.61399		0	60.4422	91.4376		0	5.69689	0.293232
0.614331	23.5218	106.829		18.0091	1.3887	35.0336		0.743055	0	13.5643		6.58126	69.2179	0.145876		18.9903	2.30285	29.9875
0.261498	21.7916	9.82421		1.1762	1.71371	6.4528		0.016094	0	13.7309		0.020718	3.00465	127.464		6.70298	135.579	23.8201
0.353174	26.843	1.29095		0.080213	82.6041	112.9		0.017693	1.84878	12.1341		0.009562	6.44079	43.5995		9.3878	48.1599	34.5087
0.501327	34.9508	6.18846		4.42901	0.668545	1.73973		0	0.233558	14.4925		4.99681	27.1031	80.1675		0	31.3282	11.2324
3.7971	1.97584	13.3351		0.272848	21.9832	92.4582		6.28452	1.91294	3.24247		3.39768	12.7863	9.55595		0.615174	33.508	3.47241
1.06286	0.092602	76.3783		28.4438	9.47906	2.91942		9.76747	8.38672	4.10022		0.980522	65.2071	52.5166		18.4326	18.9739	11.7376
0.756421	0.915795	113.923		0.274145	10.5302	7.47365		0	0.735175	4.42118		0.043081	35.4138	1.00481		2.66745	21.887	158.337
4.00353	3.69297	25.981		0.029216	9.46812	46.9223		0	2.92437	6.64		4.70493	112.305	9.52007		12.3639	66.6167	123.468
3.3727	26.1437	51.405		0.050925	5.71549	0.261114		3.89117	14.2182	3.52186		0	30.9881	0.080258		7.58976	97.2565	22.3424
0.01097	1.0265	55.5439		1.08754	59.6446	120.502		42.4009	6.78569	2.77238		0	5.49814	0.431271		8.4928	0.009319	3.55352
7.64753	1.55024	48.8214		1.23812	10.7863	77.2852		0	0.352566	18.2715		0.062346	24.9183	72.1155		0.01145	18.5493	27.0799
3.72038	0.072159	0		0.516226	33.9507	93.0299		6.78806	9.30938	21.7217		0	0.209399	6.14393		1.15562	19.1636	2.30017
0.226294	15.5716	5.22197		1.47164	15.7463	0.125767		0.024211	0	17.0931		0	50.8521	29.4697		14.8278	14.9636	7.75802
4.12158	0	57.0416		0	1.51892	54.4851		0.383197	18.8877	2.58905		0	20.9272	0		13.9238	37.1577	0
0.476473	0.298011	21.0676		10.2314	49.2373	83.7608		0.798425	4.30131	18.6651		0	53.5537	4.48593		0.526226	0.200011	6.88421
0.385375	12.9492	2.64456		11.7098	21.324	56.8911		29.6831	42.1665	14.4195		3.40994	0.007136	0		2.11513	91.4426	0.18947
0.237228	62.494	108.485		1.77372	27.6744	124.81		0	3.0368	10.4698		2.82556	5.03312	0		1.32807	83.6798	17.9514
0.256074	7.82491	88.6821		1.10781	1.36506	0.282242		0.140676	1.14484	11.4394		9.02288	14.2573	29.114		1.49607	22.1295	55.7322
0.28004	95.4816	0.423262		1.58109	38.0147	88.2456		0.141124	0.288292	36.1028		0.022858	1.28145	35.885		8.33257	23.6325	44.3266
0.261368	2.70402	42.2524		0	2.51246	0.822457		0	15.195	10.5965		34.6681	0.537414	0.891102		1.88867	10.4724	14.0732
0.342406	2.81621	1.89619		0.623169	0.83264	1.68689		0.021443	0.449074	18.1347		39.2713	79.0519	48.2746		10.2778	25.9255	22.8928
0.271298	0	14.587		3.7194	14.9098	58.3701		1.10444	46.8084	7.66962		37.272	1.61209	16.4388		35.8654	117.39	33.9587
0.297319	8.54967	30.0731		0.41501	1.74916	139.813		1.43703	33.227	6.05096		36.3817	0.043789	4.00139		0.016266	6.79634	41.2034
0.170662	11.0151	0.017886		9.12121	90.8985	18.321		1.26038	33.169	22.1608		0.413939	2.43836	0.015651		33.1827	23.5758	40.1771
0	10.886	1.29061		1.14891	1.22916	111.258		15.4122	0	0.952488		0.223231	13.8466	0.492812		0.279971	1.79695	26.576
7.99866	0	41.6472		3.29102	4.42187	56.6702		5.90662	54.2701	22.1449		0	0	0.136022		0	1.85749	40.9017
0	32.294	72.0886		0.225466	3.83279	39.4363		13.2988	35.3094	20.8504		8.9782	46.6913	0.022433		6.18215	1.27971	2.27244
0.020627	35.8703	5.37982		22.4856	114.483	98.392		0	34.7034	16.9929		3.96137	34.6337	1.12902		15.0823	2.14582	47.1406
0	3.86778	0		3.26731	3.17267	14.0317		0.225289	49.6377	15.0997		0.032043	35.8738	55.8957		32.8727	1.63847	2.81568
0	34.5519	42.3833		4.47609	10.0968	11.2584		0.278175	30.8538	21.5835		0.019507	18.0716	6.74266		41.1825	0	20.3499
0.016428	23.6006	15.0994		32.6631	7.20369	60.9621		0	29.8533	14.8078		0	8.48419	50.8039		31.8457	9.26813	9.72821
0.22203	3.91266	23.9397		0.037491	22.0461	124.758		0	0	38.9133		0.229187	10.0441	61.6288		52.4268	23.2191	106.598
0.464043	7.93075	26.1546		32.8693	31.8276	119.427		0.23489	26.5326	34.2773		2.05325	2.51282	31.3045		7.13919	76.8809	30.9503
0.275399	1.80177	2.20267		0	121.292	122.27		0	23.508	31.6147		1.12854	15.7632	1.84932				18.5137
1.30885	41.0491	37.7713		2.25205	21.8929	67.8333		0.496598	23.5371	20.6023		10.23	4.32565	11.2455				1.94702
0.341225	13.3533	52.4274		0	3.06388	39.5455		0	0.417177	20.8953		0	0.455165	1.40394				8.29361
2.71453	65.4522	19.5719		2.79467	21.1275	81.8039		0.501206	17.2713	20.642		0	11.9303	110.061
3.67851	0.086763	0			27.1992	4.88478		0.727471	0	30.3404		0.608649	27.9189	26.2993
0.184346	0.830761	114.212				31.3939		0.267728	26.104	19.7605		8.58973		0.008086
0.243214	23.0496	13.9445				85.4387		0.102872	0.186985	1.05138		32.8909		4.19921
0.201809	3.14277	29.151				3.33122		0.569952	0.17801	5.45919		0		47.7546
37.0574	1.30536	58.834				93.8733		0.31434	0.18828	0.008513		0		10.3582
0.025429	1.29418	13.1683						0.120393	0.345877	0.354536		0		2.09201
0.0382	2.44952	37.88						0.332794	0.622211	4.87713		0.009991		42.4901
0.364411	0.462142	25.4028						2.64293	41.1293	29.8524		0		39.4327
0.412965	45.0391	22.3198						0.031692	9.59513	8.4568				0.756997
0.994135	10.877	50.7633						0.188236	13.4712	21.1386				12.1544
4.45898	0.416047	23.5792						0	10.1116	49.7969				39.0481
0.370613	0.231388	0.372234						2.91848	1.30751	47.6272				7.00901
4.02326	36.3797	28.3568						0	9.20523					8.58526
0.28779	14.0791	4.56385						0	47.713					5.18258
23.8777	10.8049	25.716						0.011303	1.07086					15.1532
0	0.758983	26.3279							5.69793					28.1016
43.4788	33.2093	63.7554							0.48186					3.52844
0	4.9534	97.9006							4.19535					1.6172
0.016444	34.2165	18.0606							0.377463
39.3531	1.30624								0.299968
0.534183	13.1355								21
0.41231	38.3726								20.0925
0.290159	9.25255								15.5623
0.536032	0								33.6689
0.056784	61.7519								42.5386
4.29406	13.6341								32.3247
0.043001	8.0375								20.4531
18.5206	2.95426								33.2998
0	6.23954								4.0454
36.9701	38.2128								1.49028
0.020966	27.2694								35.2819
0.039702	0.120227								0
0	0.530214								5.82573
13.174	6.87929								33.9747
26.7861	2.55082								17.6073
35.8446	0.417444								4.12744
32.8426	65.6916								5.00668
0	0.314303								2.07606
0.431409	0.97544								7.11336
0.25644	16.3484								9.22514
0.400374	54.4392								5.7672
24.8766	26.5524								0
0.471827	12.4468								4.47581
0.019683	12.9919								50.6249
	9.18219								0
									3.40311
									24.3099
									2.41219
									40.4041
									15.9259
									49.6074
									32.159
									0.941631
									3.00142
									6.61063
									7.96262
									7.40777
									5.26008
									11.1411
									12.8682

## Sheet: Fig. 3B statistics
OVCA429 shCtrl vs shBMAL2#1			ES-2 shCtrl vs shBMAL2#1			JHOC5 shCtrl vs shBMAL2#1			OVISE shCtrl vs shBMAL2#1			JHOC9 shCtrl vs shBMAL2#1
Unpaired t test			Unpaired t test			Unpaired t test			Unpaired t test			Unpaired t test
P value	0.0003		P value	<0.0001		P value	<0.0001		P value	<0.0001		P value	<0.0001
P value summary	***		P value summary	****		P value summary	****		P value summary	****		P value summary	****
Significantly different (P < 0.05)?	Yes		Significantly different (P < 0.05)?	Yes		Significantly different (P < 0.05)?	Yes		Significantly different (P < 0.05)?	Yes		Significantly different (P < 0.05)?	Yes
One- or two-tailed P value?	Two-tailed		One- or two-tailed P value?	Two-tailed		One- or two-tailed P value?	Two-tailed		One- or two-tailed P value?	Two-tailed		One- or two-tailed P value?	Two-tailed
t, df	t=3.705, df=193		t, df	t=4.770, df=105		t, df	t=4.429, df=179		t, df	t=5.403, df=113		t, df	t=5.054, df=96
OVCA429 shCtrl vs shBMAL2#2			ES-2 shCtrl vs shBMAL2#2			JHOC5 shCtrl vs shBMAL2#2			OVISE shCtrl vs shBMAL2#2			JHOC9 shCtrl vs shBMAL2#2
Unpaired t test			Unpaired t test			Unpaired t test			Unpaired t test			Unpaired t test
P value	<0.0001		P value	<0.0001		P value	<0.0001		P value	<0.0001		P value	0.0001
P value summary	****		P value summary	****		P value summary	****		P value summary	****		P value summary	***
Significantly different (P < 0.05)?	Yes		Significantly different (P < 0.05)?	Yes		Significantly different (P < 0.05)?	Yes		Significantly different (P < 0.05)?	Yes		Significantly different (P < 0.05)?	Yes
One- or two-tailed P value?	Two-tailed		One- or two-tailed P value?	Two-tailed		One- or two-tailed P value?	Two-tailed		One- or two-tailed P value?	Two-tailed		One- or two-tailed P value?	Two-tailed
t, df	t=6.628, df=167		t, df	t=8.130, df=109		t, df	t=5.987, df=131		t, df	t=4.052, df=130		t, df	t=3.958, df=99
