# Supplementary material for: BMAL2 is a druggable target for ovarian clear cell carcinoma (OCCC)
Source: EMBO Mol Med. 2026 Apr 3;18(5):1933–66. doi: 10.1038/s44321-026-00414-8 (PMC13179388; doi:10.1038/s44321-026-00414-8)
Supplement: Supplementary file 10 — Source data Fig. 3 [file 44321_2026_414_MOESM10_ESM.zip › Fig. 3/Fig. 3C/Fig. 3C.xlsx]

## Sheet: Fig. 3C quantification
OVCA429
shCtrl			shBMAL2#1			shBMAL2#2
2	2	3	70	60	42	23	27	32
ES-2
shCtrl			shBMAL2#1			shBMAL2#2
10	12.5	6.67	33.33	44.44	38.89	50	38.89	43.75
JHOC5
shCtrl			shBMAL2#1			shBMAL2#2
5.56	0	15	52.94	42.86	47.37	31.25	53.33	41.18
OVISE
shCtrl			shBMAL2#1			shBMAL2#2
0	2	0	35	50	40	70	75	63
JHOC9
shCtrl			shBMAL2#1			shBMAL2#2
1	1	1	30	25	39	91	129	105

## Sheet: Fig.3C statistics
OVCA429 shCtrl vs shBMAL2#1			ES-2 shCtrl vs shBMAL2#1			JHOC5 shCtrl vs shBMAL2#1			OVISE shCtrl vs shBMAL2#1			JHOC9 shCtrl vs shBMAL2#1
Unpaired t test			Unpaired t test			Unpaired t test			Unpaired t test			Unpaired t test
P value	0.0026		P value	0.0013		P value	0.0015		P value	0.0008		P value	0.0018
P value summary	**		P value summary	**		P value summary	**		P value summary	***		P value summary	**
Significantly different (P < 0.05)?	Yes		Significantly different (P < 0.05)?	Yes		Significantly different (P < 0.05)?	Yes		Significantly different (P < 0.05)?	Yes		Significantly different (P < 0.05)?	Yes
One- or two-tailed P value?	Two-tailed		One- or two-tailed P value?	Two-tailed		One- or two-tailed P value?	Two-tailed		One- or two-tailed P value?	Two-tailed		One- or two-tailed P value?	Two-tailed
t, df	t=6.708, df=4		t, df	t=8.046, df=4		t, df	t=7.770, df=4		t, df	t=9.193, df=4		t, df	t=7.405, df=4
OVCA429 shCtrl vs shBMAL2#2			ES-2 shCtrl vs shBMAL2#2			JHOC5 shCtrl vs shBMAL2#2			OVISE shCtrl vs shBMAL2#2			JHOC9 shCtrl vs shBMAL2#2
Unpaired t test			Unpaired t test			Unpaired t test			Unpaired t test			Unpaired t test
P value	0.0007		P value	0.0007		P value	0.0106		P value	<0.0001		P value	0.0006
P value summary	***		P value summary	***		P value summary	*		P value summary	****		P value summary	***
Significantly different (P < 0.05)?	Yes		Significantly different (P < 0.05)?	Yes		Significantly different (P < 0.05)?	Yes		Significantly different (P < 0.05)?	Yes		Significantly different (P < 0.05)?	Yes
One- or two-tailed P value?	Two-tailed		One- or two-tailed P value?	Two-tailed		One- or two-tailed P value?	Two-tailed		One- or two-tailed P value?	Two-tailed		One- or two-tailed P value?	Two-tailed
t, df	t=9.525, df=4		t, df	t=9.496, df=4		t, df	t=4.530, df=4		t, df	t=19.38, df=4		t, df	t=9.674, df=4
