# Supplementary material for: BMAL2 is a druggable target for ovarian clear cell carcinoma (OCCC)
Source: EMBO Mol Med. 2026 Apr 3;18(5):1933–66. doi: 10.1038/s44321-026-00414-8 (PMC13179388; doi:10.1038/s44321-026-00414-8)
Supplement: Supplementary file 10 — Source data Fig. 3 [file 44321_2026_414_MOESM10_ESM.zip › Fig. 3/Fig. 3D/Fig. 3D.xlsx]

## Sheet: Fig. 3D quantification
	Vehicle			Olaparib
	1	2	3	1	2	3
shCtrl	1.1374	0.992366	0.870229	0.725191	0.585242	0.783715
shBMAL2#1	0.468193	0.399491	0.536896	0.29771	0.21883	0.346056
shBMAL2#2	0.412214	0.272265	0.435115	0.178117	0.157761	0.165394

## Sheet: Fig. 3D statistics 
ES-2
Tukey's multiple comparisons test	Mean Diff.	95.00% CI of diff.	Below threshold?	Summary	Adjusted P Value
Vehicle :shCtrl vs. Vehicle :shBMAL2#1	0.53	0.2911 to 0.7689	Yes	****	<0.0001
Vehicle :shCtrl vs. Vehicle :shBMAL2#2	0.6267	0.3878 to 0.8656	Yes	****	<0.0001
Vehicle :shCtrl vs. Olaparib:shCtrl	0.3	0.06109 to 0.5389	Yes	*	0.0118
Vehicle :shCtrl vs. Olaparib:shBMAL2#1	0.71	0.4711 to 0.9489	Yes	****	<0.0001
Vehicle :shCtrl vs. Olaparib:shBMAL2#2	0.83	0.5911 to 1.069	Yes	****	<0.0001
Vehicle :shBMAL2#1 vs. Vehicle :shBMAL2#2	0.09667	-0.1422 to 0.3356	No	ns	0.7489
Vehicle :shBMAL2#1 vs. Olaparib:shCtrl	-0.23	-0.4689 to 0.008915	No	ns	0.0616
Vehicle :shBMAL2#1 vs. Olaparib:shBMAL2#1	0.18	-0.05891 to 0.4189	No	ns	0.1896
Vehicle :shBMAL2#1 vs. Olaparib:shBMAL2#2	0.3	0.06109 to 0.5389	Yes	*	0.0118
Vehicle :shBMAL2#2 vs. Olaparib:shCtrl	-0.3267	-0.5656 to -0.08775	Yes	**	0.0063
Vehicle :shBMAL2#2 vs. Olaparib:shBMAL2#1	0.08333	-0.1556 to 0.3222	No	ns	0.8418
Vehicle :shBMAL2#2 vs. Olaparib:shBMAL2#2	0.2033	-0.03558 to 0.4422	No	ns	0.1138
Olaparib:shCtrl vs. Olaparib:shBMAL2#1	0.41	0.1711 to 0.6489	Yes	***	0.001
Olaparib:shCtrl vs. Olaparib:shBMAL2#2	0.53	0.2911 to 0.7689	Yes	****	<0.0001
Olaparib:shBMAL2#1 vs. Olaparib:shBMAL2#2	0.12	-0.1189 to 0.3589	No	ns	0.5635
