# Supplementary material for: BMAL2 is a druggable target for ovarian clear cell carcinoma (OCCC)
Source: EMBO Mol Med. 2026 Apr 3;18(5):1933–66. doi: 10.1038/s44321-026-00414-8 (PMC13179388; doi:10.1038/s44321-026-00414-8)
Supplement: Supplementary file 10 — Source data Fig. 3 [file 44321_2026_414_MOESM10_ESM.zip › Fig. 3/Fig. 3E/Fig. 3E.xlsx]

## Sheet: Fig. 3E quantification
	Vehicle			Olaparib
	1	2	3	1	2	3
shCtrl	0.989172	1.01222	0.998603	0.578414	0.548027	0.545931
shBMAL2#1	0.317499	0.535452	0.482012	0.110024	0.154034	0.107929
shBMAL2#2	0.207475	0.330073	0.272441	0.0911631	0.118407	0.128886

## Sheet: Fig. 3E statistics
JHOC5
Tukey's multiple comparisons test	Mean Diff.	95.00% CI of diff.	Below threshold?	Summary	Adjusted P Value
Vehicle:shCtrl vs. Vehicle:shBMAL2#1	0.5533	0.4035 to 0.7031	Yes	****	<0.0001
Vehicle:shCtrl vs. Vehicle:shBMAL2#2	0.73	0.5802 to 0.8798	Yes	****	<0.0001
Vehicle:shCtrl vs. Olaparib:shCtrl	0.44	0.2902 to 0.5898	Yes	****	<0.0001
Vehicle:shCtrl vs. Olaparib:shBMAL2#1	0.8767	0.7269 to 1.026	Yes	****	<0.0001
Vehicle:shCtrl vs. Olaparib:shBMAL2#2	0.8867	0.7369 to 1.036	Yes	****	<0.0001
Vehicle:shBMAL2#1 vs. Vehicle:shBMAL2#2	0.1767	0.02687 to 0.3265	Yes	*	0.0181
Vehicle:shBMAL2#1 vs. Olaparib:shCtrl	-0.1133	-0.2631 to 0.03646	No	ns	0.1865
Vehicle:shBMAL2#1 vs. Olaparib:shBMAL2#1	0.3233	0.1735 to 0.4731	Yes	***	0.0001
Vehicle:shBMAL2#1 vs. Olaparib:shBMAL2#2	0.3333	0.1835 to 0.4831	Yes	****	<0.0001
Vehicle:shBMAL2#2 vs. Olaparib:shCtrl	-0.29	-0.4398 to -0.1402	Yes	***	0.0003
Vehicle:shBMAL2#2 vs. Olaparib:shBMAL2#1	0.1467	-0.003131 to 0.2965	No	ns	0.0562
Vehicle:shBMAL2#2 vs. Olaparib:shBMAL2#2	0.1567	0.006869 to 0.3065	Yes	*	0.0386
Olaparib:shCtrl vs. Olaparib:shBMAL2#1	0.4367	0.2869 to 0.5865	Yes	****	<0.0001
Olaparib:shCtrl vs. Olaparib:shBMAL2#2	0.4467	0.2969 to 0.5965	Yes	****	<0.0001
Olaparib:shBMAL2#1 vs. Olaparib:shBMAL2#2	0.01	-0.1398 to 0.1598	No	ns	0.9999
