# Supplementary material for: BMAL2 is a druggable target for ovarian clear cell carcinoma (OCCC)
Source: EMBO Mol Med. 2026 Apr 3;18(5):1933–66. doi: 10.1038/s44321-026-00414-8 (PMC13179388; doi:10.1038/s44321-026-00414-8)
Supplement: Supplementary file 11 — Source data Fig. 4 [file 44321_2026_414_MOESM11_ESM.zip]

Archive with 57 entries (49 files):
- Fig. 4/
- Fig. 4/.DS_Store
- Fig. 4/Fig. 4B/
- Fig. 4/Fig. 4B/.DS_Store
- Fig. 4/Fig. 4B/ES-2 BMAL2 IB.jpg
- Fig. 4/Fig. 4B/ES-2 GAPDH IB.jpg
- Fig. 4/Fig. 4B/ES-2 RAD51 IB.jpg
- Fig. 4/Fig. 4B/JHOC5 BMAL2 IB.jpg
- Fig. 4/Fig. 4B/JHOC5 GAPDH IB.jpg
- Fig. 4/Fig. 4B/JHOC5 RAD51 IB.jpg
- Fig. 4/Fig. 4B/JHOC9 BMAL2 IB .tif
- Fig. 4/Fig. 4B/JHOC9 GAPDH  IB.tif
- Fig. 4/Fig. 4B/JHOC9 RAD51 IB .tif
- Fig. 4/Fig. 4B/OVCA429 BMAL2 IB.jpg
- Fig. 4/Fig. 4B/OVCA429 GAPDH IB .tif
- Fig. 4/Fig. 4B/OVCA429 RAD51 IB.tif
- Fig. 4/Fig. 4B/OVISE BMAL2 IB .tif
- Fig. 4/Fig. 4B/OVISE GAPDH IB.tif
- Fig. 4/Fig. 4B/OVISE RAD51 IB.tif
- Fig. 4/Fig. 4C/
- Fig. 4/Fig. 4C/.DS_Store
- Fig. 4/Fig. 4C/ES-2 GAPDH IB.jpg
- Fig. 4/Fig. 4C/ES-2 GW BMAL2 IB.jpg
- Fig. 4/Fig. 4C/ES-2 Vehicle BMAL2 IB.jpg
- Fig. 4/Fig. 4C/JHOC5 GAPDH.jpg
- Fig. 4/Fig. 4C/JHOC5 GW BMAL2.jpg
- Fig. 4/Fig. 4C/JHOC5 Vehicle BMAL2 IB.jpg
- Fig. 4/Fig. 4D/
- Fig. 4/Fig. 4D/.DS_Store
- Fig. 4/Fig. 4D/ES-2 BMAL2 IB.jpg
- Fig. 4/Fig. 4D/ES-2 GAPDH IB.tif
- Fig. 4/Fig. 4D/Fig. 4D.xlsx
- Fig. 4/Fig. 4D/JHOC5 BMAL2 IB.jpg
- Fig. 4/Fig. 4D/JHOC5 GAPDH IB.tif
- Fig. 4/Fig. 4E/
- Fig. 4/Fig. 4E/.DS_Store
- Fig. 4/Fig. 4E/ES-2 GW-treated group BMAL2 IB.jpg
- Fig. 4/Fig. 4E/ES-2 GW-treated group GAPDH IB.jpg
- Fig. 4/Fig. 4E/ES-2 Vehicle-treated group BMAL2 IB.jpg
- Fig. 4/Fig. 4E/ES-2 Vehicle-treated group GAPDH IB.jpg
- Fig. 4/Fig. 4E/Fig. 4E.xlsx
- Fig. 4/Fig. 4F/
- Fig. 4/Fig. 4F/.DS_Store
- Fig. 4/Fig. 4F/Fig. 4F.xlsx
- Fig. 4/Fig. 4F/JHOC5 GW-treated group BMAL2 IB.jpg
- Fig. 4/Fig. 4F/JHOC5 GW-treated group GAPDH IB.jpg
- Fig. 4/Fig. 4F/JHOC5 Vehicle-treated group BMAL2 IB.jpg
- Fig. 4/Fig. 4F/JHOC5 Vehicle-treated group GAPDH IB.jpg
- Fig. 4/Fig. 4G/
- Fig. 4/Fig. 4G/.DS_Store
- Fig. 4/Fig. 4G/ES-2 BMAL2 IB.tif
- Fig. 4/Fig. 4G/ES-2 GAPDH IB.tif
- Fig. 4/Fig. 4G/Fig. 4G.xlsx
- Fig. 4/Fig. 4H/
- Fig. 4/Fig. 4H/Fig. 4H .xlsx
- Fig. 4/Fig. 4H/JHOC5 BMAL2 IB.tif
- Fig. 4/Fig. 4H/JHOC5 GAPDH IB.tif
