# Supplementary material for: BMAL2 is a druggable target for ovarian clear cell carcinoma (OCCC)
Source: EMBO Mol Med. 2026 Apr 3;18(5):1933–66. doi: 10.1038/s44321-026-00414-8 (PMC13179388; doi:10.1038/s44321-026-00414-8)
Supplement: Supplementary file 11 — Source data Fig. 4 [file 44321_2026_414_MOESM11_ESM.zip › Fig. 4/Fig. 4D/Fig. 4D.xlsx]

## Sheet: Fig. 4D ES-2
ES-2 R1	Pronase, uM	BMAL2	GAPDH	/GAPDH	Normalization
no	0	37489.6	40389.4	0.928202	1
pronase	0	13358.1	34150.5	0.391152	0.421408
pronase	1	12520.6	29809.5	0.420021	0.45251
pronase	10	18335.7	28916	0.634103	0.683152
ES-2 R2	Pronase, uM	BMAL2	GAPDH	/GAPDH	Normalization
no	0	36995	32876.8	1.12526	1.2123
pronase	0	7891.35	30939.8	0.255055	0.274784
pronase	1	15024	39265.4	0.382626	0.412223
pronase	10	31532.5	30503.8	1.03372	1.11368
ES-2 R3	Pronase, uM	BMAL2	GAPDH	/GAPDH	Normalization
no	0	39610	33430.1	1.18486	1.27651
pronase	0	6852.37	24679.9	0.27765	0.299127
pronase	1	11703.9	19844.3	0.589785	0.635406
pronase	10	28254.2	33229	0.850287	0.916058

## Sheet: Fig. 4D JHOC5
JHOC5 R1	Pronase, uM	BMAL2	GAPDH	/GAPDH	Normalization
no	0	37291.7	35723.2	1.04391	1
pronase	0	11130.2	31487.1	0.353485	0.338618
pronase	1	16624.5	33715.8	0.493077	0.472339
pronase	10	34409.6	41122.9	0.836751	0.801558
JHOC5 R2	Pronase, uM	BMAL2	GAPDH	/GAPDH	Normalization
no	0	34803.6	35079.1	0.992145	0.950417
pronase	0	2503.05	36950.9	0.06774	0.064891
pronase	1	14706.4	35670.3	0.412286	0.394946
pronase	10	26273.4	34673	0.757749	0.725879
JHOC5 R3	Pronase, uM	BMAL2	GAPDH	/GAPDH	Normalization
no	0	37105.8	32985.4	1.12492	1.0776
pronase	0	8242.81	20883.1	0.394713	0.378111
pronase	1	14058.8	26321.6	0.534118	0.511654
pronase	10	22052.6	25227.3	0.874155	0.837389

## Sheet: Fig. 4D ES-2 statistics
Vehicle vs Pronase only			Vehicle vs Pronase + 1uM GW			Vehicle vs Pronase + 10uM GW
Unpaired t test			Unpaired t test			Unpaired t test
P value	0.0004		P value	0.0011		P value	0.0249
P value summary	***		P value summary	**		P value summary	*
Significantly different (P < 0.05)?	Yes		Significantly different (P < 0.05)?	Yes		Significantly different (P < 0.05)?	Yes
One- or two-tailed P value?	Two-tailed		One- or two-tailed P value?	Two-tailed		One- or two-tailed P value?	Two-tailed
t, df	t=11.00, df=4		t, df	t=8.500, df=4		t, df	t=3.500, df=4

## Sheet: Fig. 4D JHOC5 statistics
Vehicle vs Pronase only			Vehicle vs Pronase + 1uM GW			Vehicle vs Pronase + 10uM GW
Unpaired t test			Unpaired t test			Unpaired t test
P value	0.0011		P value	<0.0001		P value	0.0203
P value summary	**		P value summary	****		P value summary	*
Significantly different (P < 0.05)?	Yes		Significantly different (P < 0.05)?	Yes		Significantly different (P < 0.05)?	Yes
One- or two-tailed P value?	Two-tailed		One- or two-tailed P value?	Two-tailed		One- or two-tailed P value?	Two-tailed
t, df	t=8.315, df=4		t, df	t=16.00, df=4		t, df	t=3.727, df=4
