# Supplementary material for: BMAL2 is a druggable target for ovarian clear cell carcinoma (OCCC)
Source: EMBO Mol Med. 2026 Apr 3;18(5):1933–66. doi: 10.1038/s44321-026-00414-8 (PMC13179388; doi:10.1038/s44321-026-00414-8)
Supplement: Supplementary file 11 — Source data Fig. 4 [file 44321_2026_414_MOESM11_ESM.zip › Fig. 4/Fig. 4E/Fig. 4E.xlsx]

## Sheet: Fig. 4E quantification
R1						R2						R3
hr						hr						hr			BMAL2
Veh	BMAL2	GAPDH	/GAPDH	Normalization		Veh	BMAL2	GAPDH	/GAPDH	Normalization		Veh	BMAL2	GAPDH	/GAPDH	Normalization
0	19061.9	17483.3	1.09029	1		0	20697.6	18660.4	1.10917	1		0	15524	17571.7	0.883465	1
4	18771.6	18178.8	1.03261	0.947096		4	19865.4	18735	1.06034	0.955973		4	13208.7	13732.8	0.961838	1.08871
8	15549.8	15675.6	0.991976	0.909828		8	16300.6	17272.3	0.943746	0.850857		8	10374.3	13322.2	0.778722	0.88144
12	10800.1	15272.9	0.707138	0.648579		12	12472.7	18876	0.660773	0.595736		12	8282.96	14179.3	0.584161	0.661215
16	7578.26	17026.3	0.445092	0.408233		16	7578.84	22869	0.331402	0.298784		16	3627.77	15891.1	0.228289	0.258402
hr						hr						hr
GW	BMAL2	GAPDH	/GAPDH	Normalization		GW	BMAL2	GAPDH	/GAPDH	Normalization		GW	BMAL2	GAPDH	/GAPDH	Normalization
0	17606	20434	0.861605	1		0	17527.3	23141.6	0.757396	1		0	18132.3	22253.4	0.814812	1
4	14112	20272.6	0.696115	0.807928		4	14113.5	22382.2	0.630568	0.832547		4	9980.25	15727.3	0.634583	0.77881
8	11326.2	20543.5	0.551324	0.639881		8	9320.79	20653.3	0.451299	0.595856		8	6546.2	16011.2	0.408853	0.501776
12	7706.08	19738.5	0.390409	0.453118		12	4711.31	14766.7	0.31905	0.421246		12	4568.26	15068.3	0.30317	0.372073
16	4691.79	17989.1	0.260812	0.302706		16	2757.96	16177.9	0.170477	0.225083		16	3404.26	17938.4	0.189774	0.232906

## Sheet: Fig. 4E statistics
Comparison of Fits
Null hypothesis	One curve for all data sets
Alternative hypothesis	Different curve for at least one data set
P value	<0.0001
Conclusion (alpha = 0.05)	Reject null hypothesis
Preferred model	Different curve for at least one data set
F (DFn, DFd)	44.81 (3, 24)
