# Supplementary material for: BMAL2 is a druggable target for ovarian clear cell carcinoma (OCCC)
Source: EMBO Mol Med. 2026 Apr 3;18(5):1933–66. doi: 10.1038/s44321-026-00414-8 (PMC13179388; doi:10.1038/s44321-026-00414-8)
Supplement: Supplementary file 11 — Source data Fig. 4 [file 44321_2026_414_MOESM11_ESM.zip › Fig. 4/Fig. 4F/Fig. 4F.xlsx]

## Sheet: Fig. 4F quantification
R1						R2						R3
hr						hr						hr			BMAL2
Veh	BMAL2	GAPDH	/GAPDH	Normalization		Veh	BMAL2	GAPDH	/GAPDH	Normalization		Veh	BMAL2	GAPDH	/GAPDH	Normalization
0	18554.4	26264.3	0.706448	1		0	21547.5	19216.6	1.1213	1		0	22350.8	25460.7	0.877854	1
2	15314	22789	0.67199	0.951224		2	17627.3	15198	1.15984	1.03438		2	19184.8	22602.6	0.848785	0.966887
4	5341.89	20854.3	0.256153	0.362592		4	13123.2	15185.9	0.864166	0.770685		4	15284.7	22411.1	0.682013	0.77691
6	1580.13	23127.2	0.0683236	0.0967143		6	8038.5	12535.9	0.641239	0.571873		6	10881.8	18408.5	0.591129	0.67338
8	1417.11	19143	0.0740279	0.104789		8	1833.23	13537.2	0.135422	0.120773		8	6755.01	17493.4	0.386146	0.439875
10	1805.18	20604.1	0.0876127	0.124019		10	3008.06	22292.2	0.134938	0.120341		10	6202.67	21644.5	0.28657	0.326444
hr						hr						hr
GW	BMAL2	GAPDH	/GAPDH	Normalization		GW	BMAL2	GAPDH	/GAPDH	Normalization		GW	BMAL2	GAPDH	/GAPDH	Normalization
0	19865.6	23009.5	0.863366	1		0	22459.6	18316.7	1.22618	1		0	20352.3	23925	0.850672	1
2	8159.96	22546.3	0.36192	0.419196		2	8429.2	15809.3	0.53318	0.434831		2	10960.3	19339.7	0.566726	0.66621
4	5469.26	21438.7	0.255112	0.295485		4	7357.15	15336.6	0.479712	0.391226		4	4074.55	17371	0.23456	0.275735
6	956.82	17316.1	0.0552561	0.0640008		6	6241.28	15889.7	0.392787	0.320335		6	5378.62	21099	0.254923	0.299673
8	3487.43	19707.9	0.176956	0.20496		8	3875.1	16445.7	0.23563	0.192166		8	1823.77	17006.1	0.107242	0.126068
10	2881.72	20000.7	0.144081	0.166883		10	2813.52	17773.1	0.158302	0.129102		10	940.991	21368.9	0.0440355	0.0517656

## Sheet: Fig. 4F statistics
Comparison of Fits
Null hypothesis	One curve for all data sets
Alternative hypothesis	Different curve for at least one data set
P value	0.0013
Conclusion (alpha = 0.05)	Reject null hypothesis
Preferred model	Different curve for at least one data set
F (DFn, DFd)	6.709 (3, 30)
