# Supplementary material for: BMAL2 is a druggable target for ovarian clear cell carcinoma (OCCC)
Source: EMBO Mol Med. 2026 Apr 3;18(5):1933–66. doi: 10.1038/s44321-026-00414-8 (PMC13179388; doi:10.1038/s44321-026-00414-8)
Supplement: Supplementary file 11 — Source data Fig. 4 [file 44321_2026_414_MOESM11_ESM.zip › Fig. 4/Fig. 4G/Fig. 4G.xlsx]

## Sheet: Fig. 4G quantification
ES-2	R1					R2						R3
			BMAL2						BMAL2						BMAL2
Veh	BMAL2	GAPDH	/GAPDH	Normalization		Veh	BMAL2	GAPDH	/GAPDH	Normalization		Veh	BMAL2	GAPDH	/GAPDH	Normalization
0	17402.5	14610.1	1.19113	1		0	18448.4	17254.7	1.06918	1		0	17576.1	13054.1	1.3464	1
4	13008.3	13938.6	0.933258	0.783503		4	13438.5	16446.7	0.817098	0.764228		4	13728	14116	0.972513	0.722307
8	9726.72	15115.9	0.643474	0.54022		8	8872.13	17857.1	0.496841	0.464693		8	10462.1	16473.7	0.635082	0.47169
12	3996.89	14595	0.273853	0.22991		12	3998.18	13387.6	0.298648	0.279324		12	6852.31	11485.5	0.596603	0.443111
MG132	BMAL2	GAPDH	/GAPDH	Normalization		MG132	BMAL2	GAPDH	/GAPDH	Normalization		MG132	BMAL2	GAPDH	/GAPDH	Normalization
0	12532.5	14817.9	0.845771	1		0	16124.8	14653.7	1.1004	1		0	13319.4	13794.6	0.965554	1
4	11170.7	14410.5	0.775177	0.916532		4	14927.8	14211.3	1.05042	0.954587		4	14410.5	16450	0.876023	0.907275
8	9647.6	15203.9	0.634548	0.750259		8	11551.4	13305.2	0.86819	0.788979		8	12556	14971.2	0.838673	0.868593
12	8564.31	14498.1	0.590718	0.698437		12	8981.48	12646.6	0.710186	0.645392		12	8030.72	16536.5	0.485635	0.50296

## Sheet: Fig. 4 statistics
Comparison of Fits
Null hypothesis	One curve for all data sets
Alternative hypothesis	Different curve for at least one data set
P value	<0.0001
Conclusion (alpha = 0.05)	Reject null hypothesis
Preferred model	Different curve for at least one data set
F (DFn, DFd)	37.09 (2, 20)
