# Supplementary material for: BMAL2 is a druggable target for ovarian clear cell carcinoma (OCCC)
Source: EMBO Mol Med. 2026 Apr 3;18(5):1933–66. doi: 10.1038/s44321-026-00414-8 (PMC13179388; doi:10.1038/s44321-026-00414-8)
Supplement: Supplementary file 11 — Source data Fig. 4 [file 44321_2026_414_MOESM11_ESM.zip › Fig. 4/Fig. 4H/Fig. 4H .xlsx]

## Sheet: Fig. 4H quantification
JHOC5	R1					R2						R3
			BMAL2						BMAL2						BMAL2
Veh	BMAL2	GAPDH	/GAPDH	Normalization		Veh	BMAL2	GAPDH	/GAPDH	Normalization		Veh	BMAL2	GAPDH	/GAPDH	Normalization
0	11605.3	16482.6	0.704094	1		0	16746.5	19235.5	0.870607	1		0	18373.7	18000.6	1.02073	1
2	2520.67	14352.7	0.175623	0.249431		2	8221.38	19914.8	0.412827	0.474182		2	6909.62	19170.4	0.360431	0.353113
4	2372.03	18401	0.128908	0.183084		4	2799.2	18355.4	0.1525	0.175165		4	4853.74	20011	0.242553	0.237628
6	2329.81	16682.4	0.139656	0.198349		6	2766.1	17300.7	0.159884	0.183647		6	4542.3	16515.3	0.275035	0.269451
MG132	BMAL2	GAPDH	/GAPDH	Normalization		MG132	BMAL2	GAPDH	/GAPDH	Normalization		MG132	BMAL2	GAPDH	/GAPDH	Normalization
0	19545.5	18964.8	1.03062	1		0	16795.2	14243.5	1.17915	1		0	17725.6	17669	1.0032	1
2	12693.9	18893	0.671884	0.651921		2	13225.2	15898.3	0.831865	0.705482		2	13876.5	17235.8	0.805098	0.802527
4	13912.2	18359.8	0.757752	0.735238		4	15088.3	19641.8	0.768173	0.651466		4	14167.3	16916.1	0.837507	0.834833
6	9898.5	19446.1	0.509021	0.493898		6	7783.35	15665.6	0.496842	0.421358		6	6282.6	15084.1	0.416506	0.415176

## Sheet: Fig. 4H statistics
Comparison of Fits
Null hypothesis	One curve for all data sets
Alternative hypothesis	Different curve for at least one data set
P value	<0.0001
Conclusion (alpha = 0.05)	Reject null hypothesis
Preferred model	Different curve for at least one data set
F (DFn, DFd)	34.63 (2, 20)
