# Supplementary material for: BMAL2 is a druggable target for ovarian clear cell carcinoma (OCCC)
Source: EMBO Mol Med. 2026 Apr 3;18(5):1933–66. doi: 10.1038/s44321-026-00414-8 (PMC13179388; doi:10.1038/s44321-026-00414-8)
Supplement: Supplementary file 12 — Source data Fig. 5 [file 44321_2026_414_MOESM12_ESM.zip]

Archive with 36 entries (27 files):
- Fig. 5/
- Fig. 5/.DS_Store
- Fig. 5/Fig. 5A/
- Fig. 5/Fig. 5A/ES-2 10uM GW.jpg
- Fig. 5/Fig. 5A/ES-2 20uM GW.jpg
- Fig. 5/Fig. 5A/ES-2 Vehicle.jpg
- Fig. 5/Fig. 5A/Fig. 5A .xlsx
- Fig. 5/Fig. 5A/JHOC5 10uM GW.jpg
- Fig. 5/Fig. 5A/JHOC5 20uM GW.jpg
- Fig. 5/Fig. 5A/JHOC5 Vehicle.jpg
- Fig. 5/Fig. 5A/JHOC9 10uM GW.jpg
- Fig. 5/Fig. 5A/JHOC9 20uM GW.jpg
- Fig. 5/Fig. 5A/JHOC9 Vehicle.jpg
- Fig. 5/Fig. 5A/OVCA429 10uM GW.jpg
- Fig. 5/Fig. 5A/OVCA429 20uM GW.jpg
- Fig. 5/Fig. 5A/OVCA429 Vehicle.jpg
- Fig. 5/Fig. 5A/OVISE 10uM GW.jpg
- Fig. 5/Fig. 5A/OVISE 20uM GW.jpg
- Fig. 5/Fig. 5A/OVISE Vehicle.jpg
- Fig. 5/Fig. 5B/
- Fig. 5/Fig. 5B/Fig. 5B .xlsx
- Fig. 5/Fig. 5C/
- Fig. 5/Fig. 5C/Fig. 5C.xlsx
- Fig. 5/Fig. 5D/
- Fig. 5/Fig. 5D/Fig. 5D.xlsx
- Fig. 5/Fig. 5E/
- Fig. 5/Fig. 5E/Fig. 5E.xlsx
- Fig. 5/Fig. 5F/
- Fig. 5/Fig. 5F/Fig. 5F.xlsx
- Fig. 5/Fig. 5G/
- Fig. 5/Fig. 5G/.DS_Store
- Fig. 5/Fig. 5G/ES-2 Bliss.jpg
- Fig. 5/Fig. 5G/Fig. 5G .xlsx
- Fig. 5/Fig. 5H/
- Fig. 5/Fig. 5H/Fig. 5H.xlsx
- Fig. 5/Fig. 5H/JHOC5 Bliss.jpg
