# Supplementary material for: BMAL2 is a druggable target for ovarian clear cell carcinoma (OCCC)
Source: EMBO Mol Med. 2026 Apr 3;18(5):1933–66. doi: 10.1038/s44321-026-00414-8 (PMC13179388; doi:10.1038/s44321-026-00414-8)
Supplement: Supplementary file 12 — Source data Fig. 5 [file 44321_2026_414_MOESM12_ESM.zip › Fig. 5/Fig. 5A/Fig. 5A .xlsx]

## Sheet: Fig. 5A quantification
OVCA429
Veh			10			20
24.14	34.48	29.41	40	42.31	64	63.16	90	56.25
ES-2
Veh			10			20
5.08	6.67	8.33	33.33	32.56	35.62	58.33	42.31	40.91
JHOC5
Veh			10			20
23.33	36.17	25	49.06	29.41	40.43	64.52	56.52	42.86
OVISE
Veh			10			20
0	0	6.67	37.5	30	33.33	60	60	30
JHOC9
Veh			10			20
9.09	17.39	10	15.38	25	25	53.33	47.62	33.33

## Sheet: Fig. 5A statistics
OVCA429 Vehicle vs 10uM GW			ES-2 Vehicle vs 10uM GW			JHOC5 Vehicle vs 10uM GW			OVISE Vehicle vs 10uM GW			JHOC9 Vehicle vs 10uM GW
Unpaired t test			Unpaired t test			Unpaired t test			Unpaired t test			Unpaired t test
P value	0.077		P value	<0.0001		P value	0.1753		P value	0.0005		P value	0.0808
P value summary	ns		P value summary	****		P value summary	ns		P value summary	***		P value summary	ns
Significantly different (P < 0.05)?	No		Significantly different (P < 0.05)?	Yes		Significantly different (P < 0.05)?	No		Significantly different (P < 0.05)?	Yes		Significantly different (P < 0.05)?	No
One- or two-tailed P value?	Two-tailed		One- or two-tailed P value?	Two-tailed		One- or two-tailed P value?	Two-tailed		One- or two-tailed P value?	Two-tailed		One- or two-tailed P value?	Two-tailed
t, df	t=2.367, df=4		t, df	t=20.67, df=4		t, df	t=1.645, df=4		t, df	t=10.10, df=4		t, df	t=2.323, df=4
OVCA429 Vehicle vs 20uM GW			ES-2 Vehicle vs 20uM GW			JHOC5 Vehicle vs 20uM GW			OVISE Vehicle vs 20uM GW			JHOC9 Vehicle vs 20uM GW
Unpaired t test			Unpaired t test			Unpaired t test			Unpaired t test			Unpaired t test
P value	0.0195		P value	0.002		P value	0.0242		P value	0.0096		P value	0.0074
P value summary	*		P value summary	**		P value summary	*		P value summary	**		P value summary	**
Significantly different (P < 0.05)?	Yes		Significantly different (P < 0.05)?	Yes		Significantly different (P < 0.05)?	Yes		Significantly different (P < 0.05)?	Yes		Significantly different (P < 0.05)?	Yes
One- or two-tailed P value?	Two-tailed		One- or two-tailed P value?	Two-tailed		One- or two-tailed P value?	Two-tailed		One- or two-tailed P value?	Two-tailed		One- or two-tailed P value?	Two-tailed
t, df	t=3.775, df=4		t, df	t=7.146, df=4		t, df	t=3.529, df=4		t, df	t=4.664, df=4		t, df	t=5.013, df=4
