# Supplementary material for: BMAL2 is a druggable target for ovarian clear cell carcinoma (OCCC)
Source: EMBO Mol Med. 2026 Apr 3;18(5):1933–66. doi: 10.1038/s44321-026-00414-8 (PMC13179388; doi:10.1038/s44321-026-00414-8)
Supplement: Supplementary file 12 — Source data Fig. 5 [file 44321_2026_414_MOESM12_ESM.zip › Fig. 5/Fig. 5B/Fig. 5B .xlsx]

## Sheet: Fig. 5B quantification
OVCA429
			Reading in 10^6
	Vehicle			10uM			20uM
Day	1	2	3	1	2	3	1	2	3
0	0.05	0.05	0.05	0.05	0.05	0.05	0.05	0.05	0.05
3	0.3195	0.4805	0.442	0.362	0.4085	0.305	0.2175	0.211	0.1725
5	0.728	0.808	0.738	0.52	0.562	0.587	0.274	0.377	0.392
7	0.822	0.8436	0.8928	0.69	0.7224	0.5988	0.3708	0.4932	0.438
9	1.0575	1.062	1.1415	0.7545	0.7545	0.6855	0.438	0.5355	0.3945
ES-2
			Reading in 10^6
	Vehicle			5uM			10uM
Day	1	2	3	1	2	3	1	2	3
0	0.1	0.1	0.1	0.1	0.1	0.1	0.1	0.1	0.1
3	2.76	2.44	2.8	1.54	1.67	1.76	1.29	1.36	1.34
4	3.02	3.08	2.7	2.1	2.04	2.08	1.47	1.498	1.496
5	3.34	3.34	3.38	2.12	2.08	1.74	1.216	1.492	1.424
6	3.76	3.74	3.38	1.99	2.04	2.04	1.162	0.814	1.104
JHOC5
			Reading in 10^6
	Vehicle			5uM			10uM
Day	1	2	3	1	2	3	1	2	3
0	0.05	0.05	0.05	0.05	0.05	0.05	0.05	0.05	0.05
3	0.515	0.4135	0.392	0.3015	0.3665	0.366	0.3725	0.4055	0.3465
5	1.566	1.56	1.518	0.652	0.5	0.714	0.492	0.422	0.448
7	2.42	2.68	2.32	1.202	1.106	1.196	0.916	0.95	0.83
9	2.6845	2.716	3.1045	1.8445	2.1875	1.701	1.2425	1.2635	1.3545
OVISE
			Reading in 10^6
	Vehicle			5uM			10uM
Day	1	2	3	1	2	3	1	2	3
0	0.1	0.1	0.1	0.1	0.1	0.1	0.1	0.1	0.1
3	0.2052	0.316	0.344	0.202	0.212	0.194	0.154	0.161	0.163
5	0.84	0.749	0.701	0.57	0.559	0.393	0.402	0.318	0.286
7	1.059	1.0155	1.1775	0.636	0.62	0.702	0.191	0.176	0.164
9	1.456	1.868	1.862	0.958	1.086	0.882	0.1756	0.1934	0.1868
JHOC9
			Reading in 10^6
	Vehicle			5uM			10uM
Day	1	2	3	1	2	3	1	2	3
0	0.1	0.1	0.1	0.1	0.1	0.1	0.1	0.1	0.1
3	0.342	0.316	0.344	0.302	0.312	0.294	0.274	0.261	0.263
5	0.796	0.789	0.903	0.668	0.757	0.726	0.678	0.646	0.639
7	1.4835	1.326	1.2585	0.6487	0.768	0.691	0.424	0.461	0.491
9	1.71	1.875	1.695	0.9495	0.9105	0.8805	0.516	0.561	0.474

## Sheet: Fig. 5B statistics
OVCA429
Dunnett's multiple comparisons test	Mean Diff.	95.00% CI of diff.	Below threshold?	Summary	Adjusted P Value
Vehicle vs. 10uM	0.159	0.1177 to 0.2004	Yes	****	<0.0001
Vehicle vs. 20	0.3348	0.2934 to 0.3761	Yes	****	<0.0001
ES-2
Dunnett's multiple comparisons test	Mean Diff.	95.00% CI of diff.	Below threshold?	Summary	Adjusted P Value
Vehicle vs. 5uM	0.9693	0.8618 to 1.077	Yes	****	<0.0001
Vehicle vs. 10uM	1.472	1.364 to 1.579	Yes	****	<0.0001
JHOC5
Dunnett's multiple comparisons test	Mean Diff.	95.00% CI of diff.	Below threshold?	Summary	Adjusted P Value
Vehicle vs. 5uM	0.6502	0.5567 to 0.7437	Yes	****	<0.0001
Vehicle vs. 10uM	0.8564	0.7629 to 0.9499	Yes	****	<0.0001
OVISE
Dunnett's multiple comparisons test	Mean Diff.	95.00% CI of diff.	Below threshold?	Summary	Adjusted P Value
Vehicle vs. 5uM	0.3053	0.2363 to 0.3743	Yes	****	<0.0001
Vehicle vs. 10uM	0.6015	0.5325 to 0.6705	Yes	****	<0.0001
JHOC9
Dunnett's multiple comparisons test	Mean Diff.	95.00% CI of diff.	Below threshold?	Summary	Adjusted P Value
Vehicle vs. 5uM	0.3287	0.2860 to 0.3714	Yes	****	<0.0001
Vehicle vs. 10uM	0.4767	0.4339 to 0.5194	Yes	****	<0.0001
