# Supplementary material for: BMAL2 is a druggable target for ovarian clear cell carcinoma (OCCC)
Source: EMBO Mol Med. 2026 Apr 3;18(5):1933–66. doi: 10.1038/s44321-026-00414-8 (PMC13179388; doi:10.1038/s44321-026-00414-8)
Supplement: Supplementary file 12 — Source data Fig. 5 [file 44321_2026_414_MOESM12_ESM.zip › Fig. 5/Fig. 5C/Fig. 5C.xlsx]

## Sheet: Fig. 5C quantification
OVCA429
Vehicle			5uM			10uM			20uM
481	496	505	469	441	425	345	399	400	74	82	73
ES-2
Vehicle			5uM			10uM			20uM
96	123	111	70	75	56	34	28	22	10	12	9
JHOC5
Vehicle			5uM			10uM			20uM
258	261	220	190	190	232	143	135	146	13	15	46
OVISE
Vehicle			5uM			10uM			20uM
102	98	113	59	69	70	41	19	48	13	9	9
JHOC9
Vehicle			5uM			10uM			20uM
224	293	316	244	300	241	280	285	273	179	207	149

## Sheet: Fig. 5C statistics
OVCA429
Vehicle vs 5uM			Vehicle vs 10uM			Vehicle vs 20uM
Unpaired t test			Unpaired t test			Unpaired t test
P value	0.0286		P value	0.0044		P value	<0.0001
P value summary	*		P value summary	**		P value summary	****
Significantly different (P < 0.05)?	Yes		Significantly different (P < 0.05)?	Yes		Significantly different (P < 0.05)?	Yes
One- or two-tailed P value?	Two-tailed		One- or two-tailed P value?	Two-tailed		One- or two-tailed P value?	Two-tailed
t, df	t=3.347, df=4		t, df	t=5.786, df=4		t, df	t=55.27, df=4
ES-2
Vehicle vs 5uM			Vehicle vs 10uM			Vehicle vs 20uM
Unpaired t test			Unpaired t test			Unpaired t test
P value	0.0112		P value	0.0007		P value	0.0002
P value summary	*		P value summary	***		P value summary	***
Significantly different (P < 0.05)?	Yes		Significantly different (P < 0.05)?	Yes		Significantly different (P < 0.05)?	Yes
One- or two-tailed P value?	Two-tailed		One- or two-tailed P value?	Two-tailed		One- or two-tailed P value?	Two-tailed
t, df	t=4.451, df=4		t, df	t=9.597, df=4		t, df	t=12.68, df=4
JHOC5
Vehicle vs 5uM			Vehicle vs 10uM			Vehicle vs 20uM
Unpaired t test			Unpaired t test			Unpaired t test
P value	0.0926		P value	0.0015		P value	0.0002
P value summary	ns		P value summary	**		P value summary	***
Significantly different (P < 0.05)?	No		Significantly different (P < 0.05)?	Yes		Significantly different (P < 0.05)?	Yes
One- or two-tailed P value?	Two-tailed		One- or two-tailed P value?	Two-tailed		One- or two-tailed P value?	Two-tailed
t, df	t=2.200, df=4		t, df	t=7.722, df=4		t, df	t=13.06, df=4
OVISE
Vehicle vs 5uM			Vehicle vs 10uM			Vehicle vs 20uM
Unpaired t test			Unpaired t test			Unpaired t test
P value	0.0025		P value	0.0022		P value	<0.0001
P value summary	**		P value summary	**		P value summary	****
Significantly different (P < 0.05)?	Yes		Significantly different (P < 0.05)?	Yes		Significantly different (P < 0.05)?	Yes
One- or two-tailed P value?	Two-tailed		One- or two-tailed P value?	Two-tailed		One- or two-tailed P value?	Two-tailed
t, df	t=6.730, df=4		t, df	t=6.958, df=4		t, df	t=20.09, df=4
JHOC9
Vehicle vs 5uM			Vehicle vs 10uM			Vehicle vs 20uM
Unpaired t test			Unpaired t test			Unpaired t test
P value	0.6592		P value	0.9552		P value	0.0372
P value summary	ns		P value summary	ns		P value summary	*
Significantly different (P < 0.05)?	No		Significantly different (P < 0.05)?	No		Significantly different (P < 0.05)?	Yes
One- or two-tailed P value?	Two-tailed		One- or two-tailed P value?	Two-tailed		One- or two-tailed P value?	Two-tailed
t, df	t=0.4755, df=4		t, df	t=0.05982, df=4		t, df	t=3.073, df=4
