# Supplementary material for: BMAL2 is a druggable target for ovarian clear cell carcinoma (OCCC)
Source: EMBO Mol Med. 2026 Apr 3;18(5):1933–66. doi: 10.1038/s44321-026-00414-8 (PMC13179388; doi:10.1038/s44321-026-00414-8)
Supplement: Supplementary file 12 — Source data Fig. 5 [file 44321_2026_414_MOESM12_ESM.zip › Fig. 5/Fig. 5D/Fig. 5D.xlsx]

## Sheet: Fig. 5D quantification
OVCA429
Vehicle			5uM			10uM			20uM
0.94	0.93	1.13	1.02	0.99	1.03	0.85	0.92	0.96	0.76	0.75	0.72
ES-2
Vehicle			5uM			10uM			20uM
1	1	1	0.66	0.71	0.52	0.43	0.42	0.47	0.22	0.23	0.22
JHOC5
Vehicle			5uM			10uM			20uM
1.08	0.88	1.04	0.74	0.76	0.73	0.63	0.57	0.56	0.47	0.49	0.44
OVISE
Vehicle			5uM			10uM			20uM
1.03	1.04	0.93	0.87	0.93	0.92	0.95	0.93	0.85	0.5	0.65	0.56
JHOC9
Vehicle			5uM			10uM			20uM
0.982	0.999	1.019	0.968	1.036	1.033	0.911	0.923	0.928	0.611	0.642	0.651

## Sheet: Fig. 5D statistics
OVCA429
Vehicle vs 5uM			Vehicle vs 10uM			Vehicle vs 20uM
Unpaired t test			Unpaired t test			Unpaired t test
P value	0.8501		P value	0.2827		P value	0.0179
P value summary	ns		P value summary	ns		P value summary	*
Significantly different (P < 0.05)?	No		Significantly different (P < 0.05)?	No		Significantly different (P < 0.05)?	Yes
One- or two-tailed P value?	Two-tailed		One- or two-tailed P value?	Two-tailed		One- or two-tailed P value?	Two-tailed
t, df	t=0.2015, df=4		t, df	t=1.240, df=4		t, df	t=3.879, df=4
ES-2
Vehicle vs 5uM			Vehicle vs 10uM			Vehicle vs 20uM
Unpaired t test			Unpaired t test			Unpaired t test
P value	0.0029		P value	<0.0001		P value	<0.0001
P value summary	**		P value summary	****		P value summary	****
Significantly different (P < 0.05)?	Yes		Significantly different (P < 0.05)?	Yes		Significantly different (P < 0.05)?	Yes
One- or two-tailed P value?	Two-tailed		One- or two-tailed P value?	Two-tailed		One- or two-tailed P value?	Two-tailed
t, df	t=6.507, df=4		t, df	t=36.66, df=4		t, df	t=233.0, df=4
JHOC5
Vehicle vs 5uM			Vehicle vs 10uM			Vehicle vs 20uM
Unpaired t test			Unpaired t test			Unpaired t test
P value	0.0142		P value	0.0031		P value	0.0011
P value summary	*		P value summary	**		P value summary	**
Significantly different (P < 0.05)?	Yes		Significantly different (P < 0.05)?	Yes		Significantly different (P < 0.05)?	Yes
One- or two-tailed P value?	Two-tailed		One- or two-tailed P value?	Two-tailed		One- or two-tailed P value?	Two-tailed
t, df	t=4.158, df=4		t, df	t=6.369, df=4		t, df	t=8.492, df=4
OVISE
Vehicle vs 5uM			Vehicle vs 10uM			Vehicle vs 20uM
Unpaired t test			Unpaired t test			Unpaired t test
P value	0.0785		P value	0.1253		P value	0.0015
P value summary	ns		P value summary	ns		P value summary	**
Significantly different (P < 0.05)?	No		Significantly different (P < 0.05)?	No		Significantly different (P < 0.05)?	Yes
One- or two-tailed P value?	Two-tailed		One- or two-tailed P value?	Two-tailed		One- or two-tailed P value?	Two-tailed
t, df	t=2.350, df=4		t, df	t=1.934, df=4		t, df	t=7.682, df=4
JHOC9
Vehicle vs 5uM			Vehicle vs 10uM			Vehicle vs 20uM
Unpaired t test			Unpaired t test			Unpaired t test
P value	0.6428		P value	0.0026		P value	<0.0001
P value summary	ns		P value summary	**		P value summary	****
Significantly different (P < 0.05)?	No		Significantly different (P < 0.05)?	Yes		Significantly different (P < 0.05)?	Yes
One- or two-tailed P value?	Two-tailed		One- or two-tailed P value?	Two-tailed		One- or two-tailed P value?	Two-tailed
t, df	t=0.5008, df=4		t, df	t=6.710, df=4		t, df	t=22.61, df=4
