# Supplementary material for: BMAL2 is a druggable target for ovarian clear cell carcinoma (OCCC)
Source: EMBO Mol Med. 2026 Apr 3;18(5):1933–66. doi: 10.1038/s44321-026-00414-8 (PMC13179388; doi:10.1038/s44321-026-00414-8)
Supplement: Supplementary file 12 — Source data Fig. 5 [file 44321_2026_414_MOESM12_ESM.zip › Fig. 5/Fig. 5E/Fig. 5E.xlsx]

## Sheet: Fig. 5E quantification
Vehicle			5uM Olaparib (+)			10uM GW (+)			5uM Olaparib (+) + 10uM GW (+)			20uM GW (++)			5uM Olaparib (+) + 20uM GW (++)
1.16	0.95	0.89	0.75	0.75	0.64	0.7	0.69	0.78	0.47	0.43	0.29	0.39	0.34	0.43	0.33	0.31	0.29

## Sheet: Fig. 5E statistics
Number of families	1
Number of comparisons per family	15
Alpha	0.05
Tukey's multiple comparisons test	Mean Diff.	95.00% CI of diff.	Below threshold?	Summary	Adjusted P Value
Veh vs. 5uM Olaparib (+)	0.2867	0.06860 to 0.5047	Yes	**	0.0084	A-B
Veh vs. 10uM GW (+)	0.2767	0.05860 to 0.4947	Yes	*	0.0109	A-C
Veh vs. 10uM GW (+) + 5uM Olaparib (+)	0.6033	0.3853 to 0.8214	Yes	****	<0.0001	A-D
Veh vs. 20uM GW (++)	0.6133	0.3953 to 0.8314	Yes	****	<0.0001	A-E
Veh vs. 20uM GW (++) + 5uM Olaparib (+)	0.69	0.4719 to 0.9081	Yes	****	<0.0001	A-F
5uM Olaparib (+) vs. 10uM GW (+)	-0.01	-0.2281 to 0.2081	No	ns	>0.9999	B-C
5uM Olaparib (+) vs. 10uM GW (+) + 5uM Olaparib (+)	0.3167	0.09860 to 0.5347	Yes	**	0.0039	B-D
5uM Olaparib (+) vs. 20uM GW (++)	0.3267	0.1086 to 0.5447	Yes	**	0.0031	B-E
5uM Olaparib (+) vs. 20uM GW (++) + 5uM Olaparib (+)	0.4033	0.1853 to 0.6214	Yes	***	0.0005	B-F
10uM GW (+) vs. 10uM GW (+) + 5uM Olaparib (+)	0.3267	0.1086 to 0.5447	Yes	**	0.0031	C-D
10uM GW (+) vs. 20uM GW (++)	0.3367	0.1186 to 0.5547	Yes	**	0.0024	C-E
10uM GW (+) vs. 20uM GW (++) + 5uM Olaparib (+)	0.4133	0.1953 to 0.6314	Yes	***	0.0004	C-F
10uM GW (+) + 5uM Olaparib (+) vs. 20uM GW (++)	0.01	-0.2081 to 0.2281	No	ns	>0.9999	D-E
10uM GW (+) + 5uM Olaparib (+) vs. 20uM GW (++)+5uM Olaparib (+)	0.08667	-0.1314 to 0.3047	No	ns	0.7617	D-F
20uM GW (++) vs. 20uM GW (++) + 5uM Olaparib (+)	0.07667	-0.1414 to 0.2947	No	ns	0.8376	E-F
