# Supplementary material for: BMAL2 is a druggable target for ovarian clear cell carcinoma (OCCC)
Source: EMBO Mol Med. 2026 Apr 3;18(5):1933–66. doi: 10.1038/s44321-026-00414-8 (PMC13179388; doi:10.1038/s44321-026-00414-8)
Supplement: Supplementary file 12 — Source data Fig. 5 [file 44321_2026_414_MOESM12_ESM.zip › Fig. 5/Fig. 5F/Fig. 5F.xlsx]

## Sheet: Fig. 5F quantification
Vehicle			2.5uM Olaparib (+)			10uM GW (+)			2.5uM Olaparib (+) + 10uM GW (+)			20uM GW (++)			2.5uM Olaparib (+) + 20uM GW (++)
0.87	1.02	1.11	0.67	0.76	0.7	0.46	0.57	0.51	0.42	0.39	0.38	0.32	0.32	0.39	0.2	0.21	0.2

## Sheet: Fig. 5F statistics
Number of families	1
Number of comparisons per family	15
Alpha	0.05
Tukey's multiple comparisons test	Mean Diff.	95.00% CI of diff.	Below threshold?	Summary	Adjusted P Value
Veh vs. 2.5uM Olaparib (+)	0.29	0.1105 to 0.4695	Yes	**	0.0011	A-B
Veh vs. 10uM GW (+)	0.4867	0.3072 to 0.6662	Yes	****	<0.0001	A-C
Veh vs. 10uM GW (+) + 2.5uM Olaparib (+)	0.6033	0.4238 to 0.7828	Yes	****	<0.0001	A-D
Veh vs. 20uM GW (++)	0.6567	0.4772 to 0.8362	Yes	****	<0.0001	A-E
Veh vs. 20uM GW (++) + 2.5uM Olaparib (+)	0.7967	0.6172 to 0.9762	Yes	****	<0.0001	A-F
2.5uM Olaparib (+) vs. 10uM GW (+)	0.1967	0.01718 to 0.3762	Yes	*	0.0269	B-C
2.5uM Olaparib (+) vs. 10uM GW (+) + 2.5uM Olaparib (+)	0.3133	0.1338 to 0.4928	Yes	***	0.0006	B-D
2.5uM Olaparib (+) vs. 20uM GW (++)	0.3667	0.1872 to 0.5462	Yes	***	0.0001	B-E
2.5uM Olaparib (+) vs. 20uM GW (++) + 2.5uM Olaparib (+)	0.5067	0.3272 to 0.6862	Yes	****	<0.0001	B-F
10uM GW (+) vs. 10uM GW (+) + 2.5uM Olaparib (+)	0.1167	-0.06282 to 0.2962	No	ns	0.4216	C-D
10uM GW (+) vs. 20uM GW (++)	0.17	-0.009490 to 0.3495	No	ns	0.0705	C-E
10uM GW (+) vs. 20uM GW (++) + 2.5uM Olaparib (+)	0.31	0.1305 to 0.4895	Yes	***	0.0006	C-F
10uM GW (+) + 2.5uM Olaparib (+) vs. 20uM GW (++)	0.05333	-0.1262 to 0.2328	No	ns	0.9954	D-E
10uM GW (+) + 2.5uM Olaparib (+) vs. 20uM GW (++)+2.5uM Olaparib (+)	0.1933	0.01384 to 0.3728	Yes	*	0.0303	D-F
20uM GW (++) vs. 20uM GW (++) + 2.5uM Olaparib (+)	0.14	-0.03949 to 0.3195	No	ns	0.203	E-F
