# Supplementary material for: BMAL2 is a druggable target for ovarian clear cell carcinoma (OCCC)
Source: EMBO Mol Med. 2026 Apr 3;18(5):1933–66. doi: 10.1038/s44321-026-00414-8 (PMC13179388; doi:10.1038/s44321-026-00414-8)
Supplement: Supplementary file 12 — Source data Fig. 5 [file 44321_2026_414_MOESM12_ESM.zip › Fig. 5/Fig. 5G/Fig. 5G .xlsx]

## Sheet: Fig. 5G ES-2 combined treatment
PairIndex	Drug1	Drug2	Conc1	Conc2	Relative_inhibition	Synergy	concUnit	SD	SEM
1	Olaparib	GW-833972A	0	0	-2.84217e-14	0	uM
1	Olaparib	GW-833972A	1.25	0	19.0099	0	uM
1	Olaparib	GW-833972A	2.5	0	22.5362	0	uM
1	Olaparib	GW-833972A	5	0	33.1826	0	uM
1	Olaparib	GW-833972A	7.5	0	43.1736	0	uM
1	Olaparib	GW-833972A	10	0	54.4078	0	uM
1	Olaparib	GW-833972A	0	5	10.3632	0	uM
1	Olaparib	GW-833972A	1.25	5	39.7866	24.0661	uM
1	Olaparib	GW-833972A	2.5	5	49.6951	31.4588	uM
1	Olaparib	GW-833972A	5	5	49.0282	18.3543	uM
1	Olaparib	GW-833972A	7.5	5	59.9085	19.3845	uM
1	Olaparib	GW-833972A	10	5	64.7485	11.9779	uM
1	Olaparib	GW-833972A	0	10	23.6271	0	uM
1	Olaparib	GW-833972A	1.25	10	50.8384	26.0458	uM
1	Olaparib	GW-833972A	2.5	10	58.0983	30.8418	uM
1	Olaparib	GW-833972A	5	10	60.0991	22.2499	uM
1	Olaparib	GW-833972A	7.5	10	67.4543	20.5318	uM
1	Olaparib	GW-833972A	10	10	74.6761	17.3852	uM
1	Olaparib	GW-833972A	0	20	35.1639	0	uM
1	Olaparib	GW-833972A	1.25	20	56.2119	19.7336	uM
1	Olaparib	GW-833972A	2.5	20	64.0053	25.6934	uM
1	Olaparib	GW-833972A	5	20	68.4451	21.5746	uM
1	Olaparib	GW-833972A	7.5	20	67.5114	11.8018	uM
1	Olaparib	GW-833972A	10	20	75.5907	11.3875	uM
1	Olaparib	GW-833972A	0	40	71.4128	0	uM
1	Olaparib	GW-833972A	1.25	40	78.6014	6.27789	uM
1	Olaparib	GW-833972A	2.5	40	79.7256	6.22761	uM
1	Olaparib	GW-833972A	5	40	79.7637	2.18821	uM
1	Olaparib	GW-833972A	7.5	40	81.3643	0.210118	uM
1	Olaparib	GW-833972A	10	40	81.5549	-3.87813	uM
1	Olaparib	GW-833972A	0	100	100	0	uM
1	Olaparib	GW-833972A	1.25	100	100	0	uM
1	Olaparib	GW-833972A	2.5	100	100	0	uM
1	Olaparib	GW-833972A	5	100	100	0	uM
1	Olaparib	GW-833972A	7.5	100	100	-1.42109e-14	uM
1	Olaparib	GW-833972A	10	100	100	0	uM
