# Supplementary material for: BMAL2 is a druggable target for ovarian clear cell carcinoma (OCCC)
Source: EMBO Mol Med. 2026 Apr 3;18(5):1933–66. doi: 10.1038/s44321-026-00414-8 (PMC13179388; doi:10.1038/s44321-026-00414-8)
Supplement: Supplementary file 12 — Source data Fig. 5 [file 44321_2026_414_MOESM12_ESM.zip › Fig. 5/Fig. 5H/Fig. 5H.xlsx]

## Sheet: Fig. 5H
PairIndex	Drug1	Drug2	Conc1	Conc2	Relative_inhibition	Synergy	concUnit	SD	SEM
1	Olaparib	GW-833972A	0	0	-2.84217e-14	0	uM
1	Olaparib	GW-833972A	1.25	0	7.76478	0	uM
1	Olaparib	GW-833972A	2.5	0	10.8038	0	uM
1	Olaparib	GW-833972A	5	0	19.997	0	uM
1	Olaparib	GW-833972A	7.5	0	28.4303	0	uM
1	Olaparib	GW-833972A	10	0	29.3724	0	uM
1	Olaparib	GW-833972A	0	5	8.63352	0	uM
1	Olaparib	GW-833972A	1.25	5	18.7258	9.216	uM
1	Olaparib	GW-833972A	2.5	5	17.5499	7.53538	uM
1	Olaparib	GW-833972A	5	5	23.0575	3.4186	uM
1	Olaparib	GW-833972A	7.5	5	34.7723	7.08399	uM
1	Olaparib	GW-833972A	10	5	52.5156	25.8512	uM
1	Olaparib	GW-833972A	0	10	33.6558	0	uM
1	Olaparib	GW-833972A	1.25	10	35.1742	1.69596	uM
1	Olaparib	GW-833972A	2.5	10	45.326	12.7636	uM
1	Olaparib	GW-833972A	5	10	46.6657	6.65015	uM
1	Olaparib	GW-833972A	7.5	10	53.6916	7.51715	uM
1	Olaparib	GW-833972A	10	10	58.6484	12.2741	uM
1	Olaparib	GW-833972A	0	20	53.6618	0	uM
1	Olaparib	GW-833972A	1.25	20	56.0584	2.67696	uM
1	Olaparib	GW-833972A	2.5	20	59.616	6.46084	uM
1	Olaparib	GW-833972A	5	20	63.1736	5.11957	uM
1	Olaparib	GW-833972A	7.5	20	69.2915	7.07742	uM
1	Olaparib	GW-833972A	10	20	75.7815	13.7821	uM
1	Olaparib	GW-833972A	0	40	66.1209	0	uM
1	Olaparib	GW-833972A	1.25	40	70.6311	5.03801	uM
1	Olaparib	GW-833972A	2.5	40	72.1197	6.56181	uM
1	Olaparib	GW-833972A	5	40	78.8479	10.1912	uM
1	Olaparib	GW-833972A	7.5	40	84.7871	13.2605	uM
1	Olaparib	GW-833972A	10	40	88.0024	16.4537	uM
1	Olaparib	GW-833972A	0	100	100	0	uM
1	Olaparib	GW-833972A	1.25	100	100	0	uM
1	Olaparib	GW-833972A	2.5	100	100	0	uM
1	Olaparib	GW-833972A	5	100	100	0	uM
1	Olaparib	GW-833972A	7.5	100	100	0	uM
1	Olaparib	GW-833972A	10	100	100	0	uM
