# Supplementary material for: BMAL2 is a druggable target for ovarian clear cell carcinoma (OCCC)
Source: EMBO Mol Med. 2026 Apr 3;18(5):1933–66. doi: 10.1038/s44321-026-00414-8 (PMC13179388; doi:10.1038/s44321-026-00414-8)
Supplement: Supplementary file 13 — Source data Fig. 6 [file 44321_2026_414_MOESM13_ESM.zip]

Archive with 83 entries (63 files):
- EMM-2025-22875-V3-Figure_6_Source_Data-sd_V3/
- EMM-2025-22875-V3-Figure_6_Source_Data-sd_V3/Fig. 6/
- EMM-2025-22875-V3-Figure_6_Source_Data-sd_V3/Fig. 6/.DS_Store
- EMM-2025-22875-V3-Figure_6_Source_Data-sd_V3/Fig. 6/Fig. 6A/
- EMM-2025-22875-V3-Figure_6_Source_Data-sd_V3/Fig. 6/Fig. 6A/Fig. 6A.xlsx
- EMM-2025-22875-V3-Figure_6_Source_Data-sd_V3/Fig. 6/Fig. 6B/
- EMM-2025-22875-V3-Figure_6_Source_Data-sd_V3/Fig. 6/Fig. 6B/Fig. 6B.xlsx
- EMM-2025-22875-V3-Figure_6_Source_Data-sd_V3/Fig. 6/Fig. 6C/
- EMM-2025-22875-V3-Figure_6_Source_Data-sd_V3/Fig. 6/Fig. 6C/ES2 GW BMAL2 IHC.png
- EMM-2025-22875-V3-Figure_6_Source_Data-sd_V3/Fig. 6/Fig. 6C/ES2 GW Ki67 IHC.png
- EMM-2025-22875-V3-Figure_6_Source_Data-sd_V3/Fig. 6/Fig. 6C/ES2 GW RAD51 IHC.png
- EMM-2025-22875-V3-Figure_6_Source_Data-sd_V3/Fig. 6/Fig. 6C/ES2 GW yH2ax IHC.png
- EMM-2025-22875-V3-Figure_6_Source_Data-sd_V3/Fig. 6/Fig. 6C/ES2 Vehicle BMAL2 IHC.png
- EMM-2025-22875-V3-Figure_6_Source_Data-sd_V3/Fig. 6/Fig. 6C/ES2 Vehicle Ki67 IHC.png
- EMM-2025-22875-V3-Figure_6_Source_Data-sd_V3/Fig. 6/Fig. 6C/ES2 Vehicle RAD51 IHC.png
- EMM-2025-22875-V3-Figure_6_Source_Data-sd_V3/Fig. 6/Fig. 6C/ES2 Vehicle yh2ax IHC.png
- EMM-2025-22875-V3-Figure_6_Source_Data-sd_V3/Fig. 6/Fig. 6D/
- EMM-2025-22875-V3-Figure_6_Source_Data-sd_V3/Fig. 6/Fig. 6D/Fig. 6D.xlsx
- EMM-2025-22875-V3-Figure_6_Source_Data-sd_V3/Fig. 6/Fig. 6E/
- EMM-2025-22875-V3-Figure_6_Source_Data-sd_V3/Fig. 6/Fig. 6E/JHOC5 GW BMAL2 IHC.png
- EMM-2025-22875-V3-Figure_6_Source_Data-sd_V3/Fig. 6/Fig. 6E/JHOC5 GW Ki67 IHC.png
- EMM-2025-22875-V3-Figure_6_Source_Data-sd_V3/Fig. 6/Fig. 6E/JHOC5 GW RAD51 IHC.png
- EMM-2025-22875-V3-Figure_6_Source_Data-sd_V3/Fig. 6/Fig. 6E/JHOC5 GW yH2AX IHC.png
- EMM-2025-22875-V3-Figure_6_Source_Data-sd_V3/Fig. 6/Fig. 6E/JHOC5 Vehicle BMAL2 IHC.png
- EMM-2025-22875-V3-Figure_6_Source_Data-sd_V3/Fig. 6/Fig. 6E/JHOC5 Vehicle Ki67 IHC.png
- EMM-2025-22875-V3-Figure_6_Source_Data-sd_V3/Fig. 6/Fig. 6E/JHOC5 Vehicle RAD51 IHC.png
- EMM-2025-22875-V3-Figure_6_Source_Data-sd_V3/Fig. 6/Fig. 6E/JHOC5 Vehicle yH2AX IHC.png
- EMM-2025-22875-V3-Figure_6_Source_Data-sd_V3/Fig. 6/Fig. 6F/
- EMM-2025-22875-V3-Figure_6_Source_Data-sd_V3/Fig. 6/Fig. 6F/Fig. 6F.xlsx
- EMM-2025-22875-V3-Figure_6_Source_Data-sd_V3/Fig. 6/Fig. 6G/
- EMM-2025-22875-V3-Figure_6_Source_Data-sd_V3/Fig. 6/Fig. 6G/Fig. 6G.xlsx
- EMM-2025-22875-V3-Figure_6_Source_Data-sd_V3/Fig. 6/Fig. 6H/
- EMM-2025-22875-V3-Figure_6_Source_Data-sd_V3/Fig. 6/Fig. 6H/Fig. 6H.xlsx
- EMM-2025-22875-V3-Figure_6_Source_Data-sd_V3/__MACOSX/
- EMM-2025-22875-V3-Figure_6_Source_Data-sd_V3/__MACOSX/._Fig. 6
- EMM-2025-22875-V3-Figure_6_Source_Data-sd_V3/__MACOSX/Fig. 6/
- EMM-2025-22875-V3-Figure_6_Source_Data-sd_V3/__MACOSX/Fig. 6/._.DS_Store
- EMM-2025-22875-V3-Figure_6_Source_Data-sd_V3/__MACOSX/Fig. 6/._Fig. 6A
- EMM-2025-22875-V3-Figure_6_Source_Data-sd_V3/__MACOSX/Fig. 6/._Fig. 6B
- EMM-2025-22875-V3-Figure_6_Source_Data-sd_V3/__MACOSX/Fig. 6/._Fig. 6C
- EMM-2025-22875-V3-Figure_6_Source_Data-sd_V3/__MACOSX/Fig. 6/._Fig. 6D
- EMM-2025-22875-V3-Figure_6_Source_Data-sd_V3/__MACOSX/Fig. 6/._Fig. 6E
- EMM-2025-22875-V3-Figure_6_Source_Data-sd_V3/__MACOSX/Fig. 6/._Fig. 6F
- EMM-2025-22875-V3-Figure_6_Source_Data-sd_V3/__MACOSX/Fig. 6/._Fig. 6G
- EMM-2025-22875-V3-Figure_6_Source_Data-sd_V3/__MACOSX/Fig. 6/._Fig. 6H
- EMM-2025-22875-V3-Figure_6_Source_Data-sd_V3/__MACOSX/Fig. 6/Fig. 6A/
- EMM-2025-22875-V3-Figure_6_Source_Data-sd_V3/__MACOSX/Fig. 6/Fig. 6A/._Fig. 6A.xlsx
- EMM-2025-22875-V3-Figure_6_Source_Data-sd_V3/__MACOSX/Fig. 6/Fig. 6B/
- EMM-2025-22875-V3-Figure_6_Source_Data-sd_V3/__MACOSX/Fig. 6/Fig. 6B/._Fig. 6B.xlsx
- EMM-2025-22875-V3-Figure_6_Source_Data-sd_V3/__MACOSX/Fig. 6/Fig. 6C/
- EMM-2025-22875-V3-Figure_6_Source_Data-sd_V3/__MACOSX/Fig. 6/Fig. 6C/._ES2 GW BMAL2 IHC.png
- EMM-2025-22875-V3-Figure_6_Source_Data-sd_V3/__MACOSX/Fig. 6/Fig. 6C/._ES2 GW Ki67 IHC.png
- EMM-2025-22875-V3-Figure_6_Source_Data-sd_V3/__MACOSX/Fig. 6/Fig. 6C/._ES2 GW RAD51 IHC.png
- EMM-2025-22875-V3-Figure_6_Source_Data-sd_V3/__MACOSX/Fig. 6/Fig. 6C/._ES2 GW yH2AX IHC.png
- EMM-2025-22875-V3-Figure_6_Source_Data-sd_V3/__MACOSX/Fig. 6/Fig. 6C/._ES2 Vehicle BMAL2 IHC.png
- EMM-2025-22875-V3-Figure_6_Source_Data-sd_V3/__MACOSX/Fig. 6/Fig. 6C/._ES2 Vehicle Ki67 IHC.png
- EMM-2025-22875-V3-Figure_6_Source_Data-sd_V3/__MACOSX/Fig. 6/Fig. 6C/._ES2 Vehicle RAD51 IHC.png
- EMM-2025-22875-V3-Figure_6_Source_Data-sd_V3/__MACOSX/Fig. 6/Fig. 6C/._ES2 Vehicle yH2AX IHC.png
- EMM-2025-22875-V3-Figure_6_Source_Data-sd_V3/__MACOSX/Fig. 6/Fig. 6D/
- EMM-2025-22875-V3-Figure_6_Source_Data-sd_V3/__MACOSX/Fig. 6/Fig. 6D/._ES2 GW BMAL2 IHC.png
- EMM-2025-22875-V3-Figure_6_Source_Data-sd_V3/__MACOSX/Fig. 6/Fig. 6D/._ES2 GW Ki67 IHC.png
- EMM-2025-22875-V3-Figure_6_Source_Data-sd_V3/__MACOSX/Fig. 6/Fig. 6D/._ES2 GW RAD51 IHC.png
- EMM-2025-22875-V3-Figure_6_Source_Data-sd_V3/__MACOSX/Fig. 6/Fig. 6D/._ES2 GW yH2ax IHC.png
- EMM-2025-22875-V3-Figure_6_Source_Data-sd_V3/__MACOSX/Fig. 6/Fig. 6D/._ES2 Vehicle BMAL2 IHC.png
- EMM-2025-22875-V3-Figure_6_Source_Data-sd_V3/__MACOSX/Fig. 6/Fig. 6D/._ES2 Vehicle Ki67 IHC.png
- EMM-2025-22875-V3-Figure_6_Source_Data-sd_V3/__MACOSX/Fig. 6/Fig. 6D/._ES2 Vehicle RAD51 IHC.png
- EMM-2025-22875-V3-Figure_6_Source_Data-sd_V3/__MACOSX/Fig. 6/Fig. 6D/._ES2 Vehicle yh2ax IHC.png
- EMM-2025-22875-V3-Figure_6_Source_Data-sd_V3/__MACOSX/Fig. 6/Fig. 6D/._Fig. 6D.xlsx
- EMM-2025-22875-V3-Figure_6_Source_Data-sd_V3/__MACOSX/Fig. 6/Fig. 6E/
- EMM-2025-22875-V3-Figure_6_Source_Data-sd_V3/__MACOSX/Fig. 6/Fig. 6E/._JHOC5 GW BMAL2 IHC.png
- EMM-2025-22875-V3-Figure_6_Source_Data-sd_V3/__MACOSX/Fig. 6/Fig. 6E/._JHOC5 GW Ki67 IHC.png
- EMM-2025-22875-V3-Figure_6_Source_Data-sd_V3/__MACOSX/Fig. 6/Fig. 6E/._JHOC5 GW RAD51 IHC.png
- EMM-2025-22875-V3-Figure_6_Source_Data-sd_V3/__MACOSX/Fig. 6/Fig. 6E/._JHOC5 GW yH2AX IHC.png
- EMM-2025-22875-V3-Figure_6_Source_Data-sd_V3/__MACOSX/Fig. 6/Fig. 6E/._JHOC5 Vehicle BMAL2 IHC.png
- EMM-2025-22875-V3-Figure_6_Source_Data-sd_V3/__MACOSX/Fig. 6/Fig. 6E/._JHOC5 Vehicle Ki67 IHC.png
- EMM-2025-22875-V3-Figure_6_Source_Data-sd_V3/__MACOSX/Fig. 6/Fig. 6E/._JHOC5 Vehicle RAD51 IHC.png
- EMM-2025-22875-V3-Figure_6_Source_Data-sd_V3/__MACOSX/Fig. 6/Fig. 6E/._JHOC5 Vehicle yH2AX IHC.png
- EMM-2025-22875-V3-Figure_6_Source_Data-sd_V3/__MACOSX/Fig. 6/Fig. 6F/
- EMM-2025-22875-V3-Figure_6_Source_Data-sd_V3/__MACOSX/Fig. 6/Fig. 6F/._Fig. 6F.xlsx
- EMM-2025-22875-V3-Figure_6_Source_Data-sd_V3/__MACOSX/Fig. 6/Fig. 6G/
- EMM-2025-22875-V3-Figure_6_Source_Data-sd_V3/__MACOSX/Fig. 6/Fig. 6G/._Fig. 6G.xlsx
- EMM-2025-22875-V3-Figure_6_Source_Data-sd_V3/__MACOSX/Fig. 6/Fig. 6H/
- EMM-2025-22875-V3-Figure_6_Source_Data-sd_V3/__MACOSX/Fig. 6/Fig. 6H/._Fig. 6H.xlsx
