# Supplementary material for: BMAL2 is a druggable target for ovarian clear cell carcinoma (OCCC)
Source: EMBO Mol Med. 2026 Apr 3;18(5):1933–66. doi: 10.1038/s44321-026-00414-8 (PMC13179388; doi:10.1038/s44321-026-00414-8)
Supplement: Supplementary file 13 — Source data Fig. 6 [file 44321_2026_414_MOESM13_ESM.zip › EMM-2025-22875-V3-Figure_6_Source_Data-sd_V3/Fig. 6/Fig. 6A/Fig. 6A.xlsx]

## Sheet: Fig. 6A quantification
Day	Veh					GW833972A
1	44.2857	42.6916	70.5862	46.7937	59.8363	24.0585	48.3185	64.6444	52.1932	75.6069
2	108.287	34.0208	125.125	150.411	174.554	52.3686	88.1703	69.2176	85.3696	96.2486
3	181.277	52.225	357.687	257.234	379.927	53.1244	102.803	163.188	138.634	228.464
4	298.216	48.1983	451.294	197.856	426.967	80.3519	159.703	165.77	149.744	257.616
5	379.886	59.756	469.061	241.802	524.237	89.4022	171.729	178.224	182.246	233.727
8	402.652	93.0065	782.211	301.161	650.307	87.9485	175.806	215.78	223.28	320.114
9	528.884	154.559	929.636	517.354	1070.06	111.439	290.545	332.988	276.842	464.55
10	551.584	156.871	954.77	695.64	1009.75	179.739	490.526	572.528	445.059	709.597
11	851.383	192.274	1150.87	841.36	1072.1	169.991	533.96	636.285	486.518	864.354
12	1008.06	245.074	1336.99	870.728	1036.8	216.748	694.096	883.143	501.089	854.535

## Sheet: Fig. 6A statistics
Comparison of Fits
Null hypothesis	One curve for all data sets
Alternative hypothesis	Different curve for at least one data set
P value	<0.0001
Conclusion (alpha = 0.05)	Reject null hypothesis
Preferred model	Different curve for at least one data set
F (DFn, DFd)	7.973 (6, 163)
