# Supplementary material for: BMAL2 is a druggable target for ovarian clear cell carcinoma (OCCC)
Source: EMBO Mol Med. 2026 Apr 3;18(5):1933–66. doi: 10.1038/s44321-026-00414-8 (PMC13179388; doi:10.1038/s44321-026-00414-8)
Supplement: Supplementary file 13 — Source data Fig. 6 [file 44321_2026_414_MOESM13_ESM.zip › EMM-2025-22875-V3-Figure_6_Source_Data-sd_V3/Fig. 6/Fig. 6B/Fig. 6B.xlsx]

## Sheet: Fig. 6B quantification
Day	Veh					GW833972A
1	51.7837	31.8684	26.5939*	99.3418	51.6929	84.1829	48.3008	47.2091	30.2127	58.715
2	73.1071	40.7652	35.0425*	151.847	98.1544	136.005	75.1223	58.9414	57.2442	56.9788
3	136.164	109.685	54.0654*	287.949	201.201	181.481	129.101	117.274	49.1389	76.7968
4	138.079	155.933	91.8369*	280.407	257.044	185.201	178.902	217.594	96.7934	79.4657
5	212.376	139.552	105.321*	449.879	439.133	298.897	328.179	272.966	119.675	104.512
6	262.757	217.024	163.195*	515.37	481.048	395.252	327.411	309.047	132.597	91.7994
7	340.678	268.437	176.548*	836.153	693.77	476.663	328.998	161.68	178.284	143.771
8	492.071	408.37	274.96*	1016.32	821.232	709.998	401.963	407.869	278.249	174.829
9	737.594	682.308	387.754*	1478.73	1045.91	741.427	640.914	559.385	321.953	173.609
10	640.79	663.465	377.289	1565.26	1095.07	1163.68	902.552	677.425	366.649	175.681

## Sheet: Fig. 6B statistics
Comparison of Fits
Null hypothesis	One curve for all data sets
Alternative hypothesis	Different curve for at least one data set
P value	<0.0001
Conclusion (alpha = 0.05)	Reject null hypothesis
Preferred model	Different curve for at least one data set
F (DFn, DFd)	7.973 (6, 163)
