# Supplementary material for: BMAL2 is a druggable target for ovarian clear cell carcinoma (OCCC)
Source: EMBO Mol Med. 2026 Apr 3;18(5):1933–66. doi: 10.1038/s44321-026-00414-8 (PMC13179388; doi:10.1038/s44321-026-00414-8)
Supplement: Supplementary file 13 — Source data Fig. 6 [file 44321_2026_414_MOESM13_ESM.zip › EMM-2025-22875-V3-Figure_6_Source_Data-sd_V3/Fig. 6/Fig. 6D/Fig. 6D.xlsx]

## Sheet: Fig. 6D quantification
% of positive cells/section
	Veh				GW833972A
BMAL2	54	65	36.1	62.2	9	13.7	23.2	18.6
RAD51	45.3	51.6	49.3	52	14.5	19.2	19.2	18
γH2AX	9.8	14.9	12.4	9.6	23.6	35.2	26	29.4
Ki67	52.9	60.2	57.9	50.9	30.5	28.2	20	31.6

## Sheet: Fig. 6D statistics
BMAL2 IHC			RAD51 IHC			γH2AX IHC			Ki67 IHC
Unpaired t test			Unpaired t test			Unpaired t test			Unpaired t test
P value	0.0018		P value	<0.0001		P value	0.001		P value	0.0002
P value summary	**		P value summary	****		P value summary	***		P value summary	***
Significantly different (P < 0.05)?	Yes		Significantly different (P < 0.05)?	Yes		Significantly different (P < 0.05)?	Yes		Significantly different (P < 0.05)?	Yes
One- or two-tailed P value?	Two-tailed		One- or two-tailed P value?	Two-tailed		One- or two-tailed P value?	Two-tailed		One- or two-tailed P value?	Two-tailed
t, df	t=5.310, df=6		t, df	t=16.78, df=6		t, df	t=6.007, df=6		t, df	t=8.218, df=6
