# Supplementary material for: BMAL2 is a druggable target for ovarian clear cell carcinoma (OCCC)
Source: EMBO Mol Med. 2026 Apr 3;18(5):1933–66. doi: 10.1038/s44321-026-00414-8 (PMC13179388; doi:10.1038/s44321-026-00414-8)
Supplement: Supplementary file 13 — Source data Fig. 6 [file 44321_2026_414_MOESM13_ESM.zip › EMM-2025-22875-V3-Figure_6_Source_Data-sd_V3/Fig. 6/Fig. 6F/Fig. 6F.xlsx]

## Sheet: Fig. 6F quantification
% of positive cells/section
	Veh				GW833972A
BMAL2	51	47.2	42.3	33.5	6.7	7.2	14.9	9.8
RAD51	29.2	26.4	24.2	22.6	2.5	3.4	5	4.5
γH2AX	15.5	19.4	15.7	14.1	39.8	39.7	37.4	30.4
Ki67	54.3	52.2	60.9	59	30.3	43.5	27.4	23.7

## Sheet: Fig. 6F statistics
BMAL2 IHC			RAD51 IHC			γH2AX IHC			Ki67 IHC
Unpaired t test			Unpaired t test			Unpaired t test			Unpaired t test
P value	0.0002		P value	<0.0001		P value	0.0002		P value	0.0018
P value summary	***		P value summary	****		P value summary	***		P value summary	**
Significantly different (P < 0.05)?	Yes		Significantly different (P < 0.05)?	Yes		Significantly different (P < 0.05)?	Yes		Significantly different (P < 0.05)?	Yes
One- or two-tailed P value?	Two-tailed		One- or two-tailed P value?	Two-tailed		One- or two-tailed P value?	Two-tailed		One- or two-tailed P value?	Two-tailed
t, df	t=8.022, df=6		t, df	t=14.16, df=6		t, df	t=8.309, df=6		t, df	t=5.333, df=6
