# Supplementary material for: BMAL2 is a druggable target for ovarian clear cell carcinoma (OCCC)
Source: EMBO Mol Med. 2026 Apr 3;18(5):1933–66. doi: 10.1038/s44321-026-00414-8 (PMC13179388; doi:10.1038/s44321-026-00414-8)
Supplement: Supplementary file 13 — Source data Fig. 6 [file 44321_2026_414_MOESM13_ESM.zip › EMM-2025-22875-V3-Figure_6_Source_Data-sd_V3/Fig. 6/Fig. 6G/Fig. 6G.xlsx]

## Sheet: Fig. 6G quantification
	Vehicle					10mg/kg Olaparib					10mg/kg GW					20mg/kg GW					10mg/kg Olaparib + 10mg/kg GW					10mg/kg Olaparib + 20mg/kg GW
1	102.169	119.433	50.868	27.6586	113.437	40.1565	76.0548	37.5728	62.8228	58.6586	96.5692	52.2223	37.1877	48.6908	57.3833	28.6639	59.7596	43.8519	53.4125	21.4252	23.4582	83.351	31.1032	52.2834	42.825	36.0377	38.287	32.5192	60.0932	32.0559
2	229.402	270.383	93.6493	138.615	165.96	41.9221	178.066	42.7418	107.823	88.2647	70.4908	98.5804	50.4353	105	98.8709	30.2724	61.9472	53.1982	76.72	33.1825	36.7752	120.713	72.4562	87.0665	91.5895	53.4097	44.0247	46.621	62.7782	44.9797
3	377.273	211.296	133.58	235.266	229.7	65.145	215.958	64.9227	96.0371	94.9573	89.8697	108.624	87.9409	147.399	125.514	31.0409	51.6066	64.8534	84.0776	66.9467	64.5772	136.384	117.285	73.7559	61.7984	57.1307	61.136	28.2326	61.9198	37.2285
4	462.224	330.761	147.06	447.974	283.615	107.831	315.251	87.5684	175.112	166.803	126.264	121.815	107.219	187.957	154.204	40.0058	90.933	75.4236	115.726	181.27	71.673	244.833	218.478	132.987	108.608	56.0943	110.539	48.6939	71.4744	46.3603
5	567.707	350.058	175.617	324.297	342.168	141.96	441.426	115.91	234.458	269.016	272.757	144.192	154.715	223.653	205.334	48.9766	199.392	116.612	118.155	209.341	97.2609	196.904	149.561	148.138	113.285	75.1804	123.607	77.7431	102.956	52.0361
6	638.512	445.49	210.687	584.607	377.714	107.019	520.171	119.719	247.529	269.726	391.975	203.193	169.792	324.184	267.336	65.5978	175.034	119.153	145.645	92.6375	183.252	226.362	187.825	171.92	131.119	70.8315	140.494	102.595	113.239	68.1802
7	680.805	566.892	310.441	456.472	380.384	177.624	631.157	172.124	300.758	372.617	348.864	239.062	203.216	382.025	298.754	74.6173	195.002	119.869	186.432	139.231	249.689	347.603	176.837	265.768	172.338	95.9089	122.408	85.6629	129.93	80.6183
8	876.213	781.39	402.096	545.657	566.606	225.337	735.719	208.06	339.419	435.123	451.249	243	199.855	329.235	383.604	122.961	265.936	157.057	214.979	120.644	97.8489	296.098	165.965	283.682	222.523	92.3323	152.237	115.808	212.25	67.034
9	839.951	816.043	480.544	498.931	641.86	303.331	881.315	260.111	328.192	519.443	567.022	299.859	319.477	383.063	390.591	211.889	279.574	137.926	252.672	192.243	124.925	328.105	231.815	361.6	219.333	118.621	168.677	117.134	242.239	78.2543
10	1348.74	986.931	579.66	443.408	746.391	321.001	970.857	337.004	428.066	621.297	578.01	308.447	276.438	437.281	456.771	192.659	372.832	165.248	293.401	260.285	160.173	462.075	268.734	397.408	300.18	217.348	186.762	135.219	248.671	97.1118
11	1521.46	1072.54	957.676	696.688	943.505	323.503	1430.14	454.432	451.336	621.622	584.312	443.131	415.395	539.565	540.148	252.756	468.543	274.506	380.295	305.475	265.026	437.073	324.083	529.392	307.779	281.961	211.567	162.164	305.619	138.526

## Sheet: Fig. 6G statistics
	Vehicle vs 10mg/kg Olaparib	Vehicle vs 10mg/kg GW	Vehicle vs 20mg/kg GW	Vehicle vs 10mg/kg Olaparib + 10mg/kg GW	Vehicle vs 10mg/kg Olaparib + 20mg/kg GW
Comparison of Fits
Null hypothesis	One curve for all data sets	One curve for all data sets	One curve for all data sets	One curve for all data sets	One curve for all data sets
Alternative hypothesis	Different curve for at least one data set	Different curve for at least one data set	Different curve for at least one data set	Different curve for at least one data set	Different curve for at least one data set
P value	<0.0001	<0.0001	<0.0001	<0.0001	<0.0001
Conclusion (alpha = 0.05)	Reject null hypothesis	Reject null hypothesis	Reject null hypothesis	Reject null hypothesis	Reject null hypothesis
Preferred model	Different curve for at least one data set	Different curve for at least one data set	Different curve for at least one data set	Different curve for at least one data set	Different curve for at least one data set
F (DFn, DFd)	49.42 (2, 95)	52.25 (2, 106)	117.0 (2, 106)	88.45 (2, 106)	158.3 (2, 106)
	10mg/kg Olaparib vs 10mg/kg GW	10mg/kg Olaparib vs 20mg/kg GW	10mg/kg GW vs 10mg/kg Olaparib + 10mg/kg GW	10mg/kg Olaparib vs 20mg/kg GW	20mg/kg GW vs 10mg/kg Olaparib + 10mg/kg GW
Comparison of Fits
Null hypothesis	One curve for all data sets	One curve for all data sets	One curve for all data sets	One curve for all data sets	One curve for all data sets
Alternative hypothesis	Different curve for at least one data set	Different curve for at least one data set	Different curve for at least one data set	Different curve for at least one data set	Different curve for at least one data set
P value	0.2532	0.0017	0.0017	<0.0001	0.0018
Conclusion (alpha = 0.05)	Do not reject null hypothesis	Reject null hypothesis	Reject null hypothesis	Reject null hypothesis	Reject null hypothesis
Preferred model	One curve for all data sets	Different curve for at least one data set	Different curve for at least one data set	Different curve for at least one data set	Different curve for at least one data set
F (DFn, DFd)	1.394 (2, 95)	6.794 (2, 95)	6.794 (2, 95)	24.01 (2, 95)	6.741 (2, 106)
	20mg/kg GW vs 10mg/kg Olaparib + 20mg/kg GW	10mg/kg Olaparib + 10mg/kg GW vs 10mg/kg Olaparib + 20mg/kg GW
Comparison of Fits
Null hypothesis	One curve for all data sets	One curve for all data sets
Alternative hypothesis	Different curve for at least one data set	Different curve for at least one data set
P value	<0.0001	<0.0001
Conclusion (alpha = 0.05)	Reject null hypothesis	Reject null hypothesis
Preferred model	Different curve for at least one data set	Different curve for at least one data set
F (DFn, DFd)	18.56 (2, 106)	38.39 (2, 106)
