# Supplementary material for: BMAL2 is a druggable target for ovarian clear cell carcinoma (OCCC)
Source: EMBO Mol Med. 2026 Apr 3;18(5):1933–66. doi: 10.1038/s44321-026-00414-8 (PMC13179388; doi:10.1038/s44321-026-00414-8)
Supplement: Supplementary file 13 — Source data Fig. 6 [file 44321_2026_414_MOESM13_ESM.zip › EMM-2025-22875-V3-Figure_6_Source_Data-sd_V3/Fig. 6/Fig. 6H/Fig. 6H.xlsx]

## Sheet: Fig. 6H quantification
	Vehicle					10mg/kg Olaparib					10mg/kg GW					20mg/kg GW					10mg/kg Olaparib + 10mg/kg GW					10mg/kg Olaparib + 20mg/kg GW
1	18.7	18.9	18.3	15.9	18.3	19	17.7	16.4	17.4	19.1	16.3	18.8	17	17.6	19.2	19	18.6	18.3	17.5	19.4	18.9	18.8	18.9	16.9	19.1	17.6	18.6	18.3	19.8	17.1
2	18.4	18.7	18	15.7	18.2	18.7	17.8	16.2	16.9	18.9	16.1	18.3	17	17.7	18.7	19.1	18.6	18	17.3	19.6	18.1	18.3	18.7	17.1	19	17.2	18.7	18.1	19.7	17.2
3	18.6	18.5	18.1	15.6	18.3	19	17.3	15.9	17	18.9	16.1	18.3	17.1	18	18.6	19.1	18.5	18.1	17.2	19.8	18	18.4	18.2	17.1	18.5	17.3	18.4	17.5	19.5	16.8
4	18.7	19	18.1	15.8	18.6	18.7	17.6	15.4	17.4	19	15.8	18.4	16.6	18.1	18.3	18.9	17.3	17.9	17	19	18.3	18	18	16.8	18.5	17.1	18.6	17	19.5	17.1
5	18.5	18.5	17.8	15.8	18.3	19	17.3	15.3	17.6	19.1	16.3	17.8	16.9	17.7	18.4	18.6	17.3	17.5	16.8	19	18	18	18.1	16.9	19	17	17.5	17	20.2	17.1
6	18.4	18.3	17.7	15.6	17.8	18.4	17.5	15.4	16.8	18.5	15.7	17.5	16.6	17.5	18	18.5	17.5	17.3	16.8	18.2	17.8	17.8	17.7	16.7	18.9	16.9	17.9	16.9	19.4	16.4
7	18.4	18.3	17.5	15.6	18	18.7	17.4	15	17.2	18.5	15.8	17.4	16.9	17.7	18	18.4	17.8	17.5	17.2	19.2	17.8	17.9	17.6	16.7	18.9	17	17.7	17.1	19.3	16.5
8	18.9	18.6	18	15.9	18.3	19.3	17.8	15.7	17.4	19.3	16.1	18.2	17.2	18.1	19.1	19	18.3	17.9	17.5	19.5	18.3	18.4	18.3	17.2	19.1	17.3	18.2	17.7	19.9	17.1
9	19.2	18.8	18.2	16	18.9	19.3	18.2	15.7	17.3	19.6	16.7	18.5	17.2	17.9	18.8	19.2	18.5	18.2	17.8	19.5	18.8	19	18.5	17.6	19.4	17.8	18.6	17.9	19.8	17.6
10	19.4	18.8	18.4	16.5	18.8	19.3	18.3	15.8	17.5	17.6	16.8	18.7	17.2	18.2	19.1	19.2	18.9	18.4	18.3	19.3	19.2	18.9	18.6	17.8	19.7	17.9	19	18.3	20.3	17.7
11	19.4	18.9	18.4	16.5	18.7	19.9	18.2	16	17.5	18.9	16.3	18.7	17.5	18.2	18.6	19.4	19.1	18.5	18.7	19.7	18.8	18.8	18.5	17.6	19.5	18.2	19	18.3	20.1	18

## Sheet: Fig. 6H statistics
Tukey's multiple comparisons test	Mean Diff.	95.00% CI of diff.	Below threshold?	Summary	Adjusted P Value
Vehicle vs. 10mg/kg Olaparib	0.2345	-0.3433 to 0.8124	No	ns	0.8529
Vehicle vs. 10mg/kg GW	0.3673	-0.2106 to 0.9451	No	ns	0.4517
Vehicle vs. 20mg/kg GW	-0.4218	-0.9997 to 0.1560	No	ns	0.2928
Vehicle vs. 10mg/kg Olaparib + 10mg/kg GW	-0.2891	-0.8669 to 0.2888	No	ns	0.7049
Vehicle vs. Combined	-0.1127	-0.6906 to 0.4651	No	ns	0.9934
10mg/kg Olaparib vs. 10mg/kg GW	0.1327	-0.4451 to 0.7106	No	ns	0.9861
10mg/kg Olaparib vs. 20mg/kg GW	-0.6564	-1.234 to -0.07851	Yes	*	0.0157
10mg/kg Olaparib vs. 10mg/kg Olaparib + 10mg/kg GW	-0.5236	-1.101 to 0.05422	No	ns	0.1005
10mg/kg Olaparib vs. Combined	-0.3473	-0.9251 to 0.2306	No	ns	0.5163
10mg/kg GW vs. 20mg/kg GW	-0.7891	-1.367 to -0.2112	Yes	**	0.0016
10mg/kg GW vs. 10mg/kg Olaparib + 10mg/kg GW	-0.6564	-1.234 to -0.07851	Yes	*	0.0157
10mg/kg GW vs. Combined	-0.48	-1.058 to 0.09785	No	ns	0.1654
20mg/kg GW vs. 10mg/kg Olaparib + 10mg/kg GW	0.1327	-0.4451 to 0.7106	No	ns	0.9861
20mg/kg GW vs. Combined	0.3091	-0.2688 to 0.8869	No	ns	0.6416
10mg/kg Olaparib + 10mg/kg GW vs. Combined	0.1764	-0.4015 to 0.7542	No	ns	0.9519
