# Supplementary material for: BMAL2 is a druggable target for ovarian clear cell carcinoma (OCCC)
Source: EMBO Mol Med. 2026 Apr 3;18(5):1933–66. doi: 10.1038/s44321-026-00414-8 (PMC13179388; doi:10.1038/s44321-026-00414-8)
Supplement: Supplementary file 15 — Figure EV3 Source Data [file 44321_2026_414_MOESM15_ESM.zip]

Archive with 61 entries (54 files):
- Fig. EV3/
- Fig. EV3/.DS_Store
- Fig. EV3/EV3A/
- Fig. EV3/EV3A/ES-2 shBMAL2#1.jpg
- Fig. EV3/EV3A/ES-2 shBMAL2#2.jpg
- Fig. EV3/EV3A/ES-2 shCtrl.jpg
- Fig. EV3/EV3A/JHOC5 shBMAL2#1.jpg
- Fig. EV3/EV3A/JHOC5 shBMAL2#2.jpg
- Fig. EV3/EV3A/JHOC5 shCtrl.jpg
- Fig. EV3/EV3A/JHOC9 shBMAL2#1.jpg
- Fig. EV3/EV3A/JHOC9 shBMAL2#2.jpg
- Fig. EV3/EV3A/JHOC9 shCtrl.jpg
- Fig. EV3/EV3A/OVCA429 shBMAL2#1.jpg
- Fig. EV3/EV3A/OVCA429 shBMAL2#2.jpg
- Fig. EV3/EV3A/OVCA429 shCtrl.jpg
- Fig. EV3/EV3A/OVISE shBMAL2#1.jpg
- Fig. EV3/EV3A/OVISE shBMAL2#2.jpg
- Fig. EV3/EV3A/OVISE shCtrl.jpg
- Fig. EV3/EV3B/
- Fig. EV3/EV3B/ES-2 shBMAL2#1.png
- Fig. EV3/EV3B/ES-2 shBMAL2#2.png
- Fig. EV3/EV3B/ES2-326-63X-2z_merge.png
- Fig. EV3/EV3B/JHOC5 shBMAL2#1.png
- Fig. EV3/EV3B/JHOC5 shBMAL2#2.png
- Fig. EV3/EV3B/JHOC5 shCtrl.png
- Fig. EV3/EV3B/JHOC9 shBMAL2#1.png
- Fig. EV3/EV3B/JHOC9 shBMAL2#2.png
- Fig. EV3/EV3B/JHOC9 shCtrl.png
- Fig. EV3/EV3B/OVCA429 shBMAL2#1.png
- Fig. EV3/EV3B/OVCA429 shBMAL2#2.png
- Fig. EV3/EV3B/OVCA429 shCtrl.png
- Fig. EV3/EV3B/OVISE shBMAL2#1.png
- Fig. EV3/EV3B/OVISE shBMAL2#2.png
- Fig. EV3/EV3B/OVISE shCtrl.png
- Fig. EV3/EV3C/
- Fig. EV3/EV3C/ES-2 p84 IB.tif
- Fig. EV3/EV3C/ES-2 yH2ax IB.tif
- Fig. EV3/EV3C/JHOC5 p84 IB.tif
- Fig. EV3/EV3C/JHOC5 yH2ax IB.tif
- Fig. EV3/EV3D/
- Fig. EV3/EV3D/.DS_Store
- Fig. EV3/EV3D/BMAL2 IB.png
- Fig. EV3/EV3D/GAPDH IB.png
- Fig. EV3/EV3E/
- Fig. EV3/EV3E/HEYA8 BMAL2 IB.tif
- Fig. EV3/EV3E/HEYA8 GAPDH IB.tif
- Fig. EV3/EV3E/KURAMOCHI BMAL2 IB.tif
- Fig. EV3/EV3E/KURAMOCHI GAPDH IB.tif
- Fig. EV3/EV3F/
- Fig. EV3/EV3F/HeyA8 shBMAL2#1 DAPI.tif
- Fig. EV3/EV3F/HeyA8 shBMAL2#1 yH2ax.tif
- Fig. EV3/EV3F/HeyA8 shBMAL2#2 DAPI.tif
- Fig. EV3/EV3F/HeyA8 shBMAL2#2 yh2ax.tif
- Fig. EV3/EV3F/HeyA8 shCtrl DAPI.tif
- Fig. EV3/EV3F/HeyA8 shCtrl yH2ax.tif
- Fig. EV3/EV3F/Kuramochi shBMAL2#1 DAPI.tif
- Fig. EV3/EV3F/Kuramochi shBMAL2#1 yH2ax.tif
- Fig. EV3/EV3F/Kuramochi shBMAL2#2 DAPI.tif
- Fig. EV3/EV3F/Kuramochi shBMAL2#2 yH2ax.tif
- Fig. EV3/EV3F/Kuramochi shCtrl DAPI.tif
- Fig. EV3/EV3F/Kuramochi shCtrl yH2ax.tif
