# Supplementary material for: BMAL2 is a druggable target for ovarian clear cell carcinoma (OCCC)
Source: EMBO Mol Med. 2026 Apr 3;18(5):1933–66. doi: 10.1038/s44321-026-00414-8 (PMC13179388; doi:10.1038/s44321-026-00414-8)
Supplement: Supplementary file 16 — Figure EV4 Source Data [file 44321_2026_414_MOESM16_ESM.zip]

Archive with 19 entries (14 files):
- Fig. EV4/
- Fig. EV4/.DS_Store
- Fig. EV4/EV4C/
- Fig. EV4/EV4C/Fig. EV4C .xlsx
- Fig. EV4/EV4D/
- Fig. EV4/EV4D/.DS_Store
- Fig. EV4/EV4D/ES-2, JHOC5 GAPDH IB.jpg
- Fig. EV4/EV4D/ES-2, JHOC5 RAD51 IB.jpg
- Fig. EV4/EV4D/Fig. EV4D .xlsx
- Fig. EV4/EV4D/JHOC9 GAPDH IB.jpg
- Fig. EV4/EV4D/JHOC9 RAD51 IB.jpg
- Fig. EV4/EV4D/OVCA429 GAPDH IB.jpg
- Fig. EV4/EV4D/OVCA429 RAD51 IB.jpg
- Fig. EV4/EV4D/OVISE GAPDH IB.jpg
- Fig. EV4/EV4D/OVISE RAD51 IB.jpg
- Fig. EV4/EV4F/
- Fig. EV4/EV4F/Fig. EV4F.xlsx
- Fig. EV4/EV4G/
- Fig. EV4/EV4G/Fig. EV4G.xlsx
