# Supplementary material for: BMAL2 is a druggable target for ovarian clear cell carcinoma (OCCC)
Source: EMBO Mol Med. 2026 Apr 3;18(5):1933–66. doi: 10.1038/s44321-026-00414-8 (PMC13179388; doi:10.1038/s44321-026-00414-8)
Supplement: Supplementary file 16 — Figure EV4 Source Data [file 44321_2026_414_MOESM16_ESM.zip › Fig. EV4/EV4C/Fig. EV4C .xlsx]

## Sheet: Fig. EV4C quantification
Relative RAD51 mRNA level
	shCtrl			shBMAL2#1			shBMAL2#2
OVCA429	1.06	0.99	0.95	0.35	0.35	0.36	0.11	0.1	0.12
ES-2	0.92	1.08	1.01	0.5	0.54	0.48	0.27	0.29	0.28
JHOC5	1.09	0.95	0.95	0.36	0.39	0.37	0.29	0.26	0.29
OVISE	1.03	1	0.97	0.6	0.61	0.63	0.8	0.8	0.72
JHOC9	0.98	1.03	0.99	0.64	0.66	0.66	0.35	0.35	0.36

## Sheet: Fig. EV4C statistics
OVCA429 shCtrl vs shBMAL2#1			ES-2 shCtrl vs shBMAL2#1			JHOC5 shCtrl vs shBMAL2#2			OVISE shCtrl vs shBMAL2#2			JHOC9 shCtrl vs shBMAL2#2
Unpaired t test			Unpaired t test			Unpaired t test			Unpaired t test			Unpaired t test
P value	<0.0001		P value	0.0006		P value	0.0002		P value	<0.0001		P value	<0.0001
P value summary	****		P value summary	***		P value summary	***		P value summary	****		P value summary	****
Significantly different (P < 0.05)?	Yes		Significantly different (P < 0.05)?	Yes		Significantly different (P < 0.05)?	Yes		Significantly different (P < 0.05)?	Yes		Significantly different (P < 0.05)?	Yes
One- or two-tailed P value?	Two-tailed		One- or two-tailed P value?	Two-tailed		One- or two-tailed P value?	Two-tailed		One- or two-tailed P value?	Two-tailed		One- or two-tailed P value?	Two-tailed
t, df	t=20.01, df=4		t, df	t=10.02, df=4		t, df	t=13.12, df=4		t, df	t=19.89, df=4		t, df	t=20.80, df=4
OVCA429 shCtrl vs shBMAL2#2			ES-2 shCtrl vs shBMAL2#2			JHOC5 shCtrl vs shBMAL2#2			OVISE shCtrl vs shBMAL2#2			JHOC9 shCtrl vs shBMAL2#2
Unpaired t test			Unpaired t test			Unpaired t test			Unpaired t test			Unpaired t test
P value	<0.0001		P value	0.0001		P value	0.0001		P value	0.002		P value	<0.0001
P value summary	****		P value summary	***		P value summary	***		P value summary	**		P value summary	****
Significantly different (P < 0.05)?	Yes		Significantly different (P < 0.05)?	Yes		Significantly different (P < 0.05)?	Yes		Significantly different (P < 0.05)?	Yes		Significantly different (P < 0.05)?	Yes
One- or two-tailed P value?	Two-tailed		One- or two-tailed P value?	Two-tailed		One- or two-tailed P value?	Two-tailed		One- or two-tailed P value?	Two-tailed		One- or two-tailed P value?	Two-tailed
t, df	t=27.25, df=4		t, df	t=15.50, df=4		t, df	t=15.02, df=4		t, df	t=7.128, df=4		t, df	t=41.36, df=4
