# Supplementary material for: BMAL2 is a druggable target for ovarian clear cell carcinoma (OCCC)
Source: EMBO Mol Med. 2026 Apr 3;18(5):1933–66. doi: 10.1038/s44321-026-00414-8 (PMC13179388; doi:10.1038/s44321-026-00414-8)
Supplement: Supplementary file 16 — Figure EV4 Source Data [file 44321_2026_414_MOESM16_ESM.zip › Fig. EV4/EV4D/Fig. EV4D .xlsx]

## Sheet: Fig. EV4D quantification
Relative expression of RAD51
		RAD51	GAPDH	/GAPDH	Normalization
OVCA429	shC	47878.5	16209.8	2.95367	1
OVCA429	324	31305.3	17011.9	1.8402	0.62302
OVCA430	326	20275.9	18187.5	1.11483	0.377438
ES-2	shC	53177.7	18437.7	2.88418	1
ES-2	324	15528.4	17171.5	0.904314	0.313543
ES-2	326	1929.82	17050.5	0.113182	0.0392424
JHOC5	shC	53610.5	16713.6	3.2076	1
JHOC5	324	17518.4	15833.6	1.10641	0.344933
JHOC5	326	1692.8	16216.1	0.10439	0.0325446
OVISE	shC	46724.3	16431.1	2.84366	1
OVISE	324	21147.7	17222.2	1.22793	0.431814
OVISE	326	22450.2	16004.4	1.40275	0.493292
JHOC9	shC	50953.9	12400.1	4.10914	1
JHOC9	324	28778.3	10773.1	2.67132	0.650092
JHOC9	326	10993	12768.4	0.860957	0.209522
