# Supplementary material for: BMAL2 is a druggable target for ovarian clear cell carcinoma (OCCC)
Source: EMBO Mol Med. 2026 Apr 3;18(5):1933–66. doi: 10.1038/s44321-026-00414-8 (PMC13179388; doi:10.1038/s44321-026-00414-8)
Supplement: Supplementary file 16 — Figure EV4 Source Data [file 44321_2026_414_MOESM16_ESM.zip › Fig. EV4/EV4F/Fig. EV4F.xlsx]

## Sheet: Fig. EV4F quantification
OVCA429
	IgG			BMAL2
P1	0.947758	1.01787	1.03437	3.91748	3.81361	3.97795
P2	1.39234	1.13652	0.471143	5.87486	7.86033	5.48142
P3	0.947758	1.01787	1.03437	3.91748	3.81361	3.97795
OVISE
	IgG			BMAL2
P1	0.999725	0.981355	1.01892	1.93534	1.84236	1.92028
P2	1.08311	1.00168	0.915212	2.18309	2.16499	2.16232
P3	0.998143	1.0037	0.998154	1.67574	1.87275	1.79588

## Sheet: Fig. EV4F statistics
OVCA429 P1 IgG vs BMAL2				OVISE P1 IgG vs BMAL2
Unpaired t test				Unpaired t test
P value	<0.0001			P value	<0.0001
P value summary	****			P value summary	****
Significantly different (P < 0.05)?	Yes			Significantly different (P < 0.05)?	Yes
One- or two-tailed P value?	Two-tailed			One- or two-tailed P value?	Two-tailed
t, df	t=52.93, df=4			t, df	t=29.21, df=4
OVCA429 P3 IgG vs BMAL2				OVISE P3 IgG vs BMAL2
Unpaired t test				Unpaired t test
P value	0.0023			P value	<0.0001
P value summary	**			P value summary	****
Significantly different (P < 0.05)?	Yes			Significantly different (P < 0.05)?	Yes
One- or two-tailed P value?	Two-tailed			One- or two-tailed P value?	Two-tailed
t, df	t=6.880, df=4			t, df	t=23.92, df=4
OVCA429 P3 IgG vs BMAL2				OVISE P3 IgG vs BMAL2
Unpaired t test				Unpaired t test
P value	<0.0001			P value	0.0002
P value summary	****			P value summary	***
Significantly different (P < 0.05)?	Yes			Significantly different (P < 0.05)?	Yes
One- or two-tailed P value?	Two-tailed			One- or two-tailed P value?	Two-tailed
t, df	t=52.93, df=4			t, df	t=13.62, df=4
