# Supplementary material for: BMAL2 is a druggable target for ovarian clear cell carcinoma (OCCC)
Source: EMBO Mol Med. 2026 Apr 3;18(5):1933–66. doi: 10.1038/s44321-026-00414-8 (PMC13179388; doi:10.1038/s44321-026-00414-8)
Supplement: Supplementary file 16 — Figure EV4 Source Data [file 44321_2026_414_MOESM16_ESM.zip › Fig. EV4/EV4G/Fig. EV4G.xlsx]

## Sheet: Fig. EV4G quantification
	Relative HR activity score %
Readings	1	2	3
shCtrl	1	1	1
shCtrl + B02	0.53	0.56	0.57
shBMAL2	0.36	0.49	0.47

## Sheet: Fig. EV4G statistics
Tukey's multiple comparison test	Mean diff.	95% Ci of diff.	Significant?	Summary	Adjusted P value
shCtrl vs shCtrl + B02	0.4467	0.3410 to 0.5523	Yes	****	<0.0001	A-B
shCtrl vs shBMAL2	0.56	0.4544 to 0.6656	Yes	****	<0.0001	A-C
shCtrl + B02 vs shBMAL2	0.1133	0.007703 to 0.2190	Yes	*	0.0381	B-C
