# Supplementary material for: BMAL2 is a druggable target for ovarian clear cell carcinoma (OCCC)
Source: EMBO Mol Med. 2026 Apr 3;18(5):1933–66. doi: 10.1038/s44321-026-00414-8 (PMC13179388; doi:10.1038/s44321-026-00414-8)
Supplement: Supplementary file 17 — Figure EV5 Source Data [file 44321_2026_414_MOESM17_ESM.zip]

Archive with 2 entries (1 files):
- Fig. EV5/
- Fig. EV5/Fig. EV5.xlsx
