# Supplementary material for: BMAL2 is a druggable target for ovarian clear cell carcinoma (OCCC)
Source: EMBO Mol Med. 2026 Apr 3;18(5):1933–66. doi: 10.1038/s44321-026-00414-8 (PMC13179388; doi:10.1038/s44321-026-00414-8)
Supplement: Supplementary file 17 — Figure EV5 Source Data [file 44321_2026_414_MOESM17_ESM.zip › Fig. EV5/Fig. EV5.xlsx]

## Sheet: Fig. EV5 quantification
log (X)	ES2			JHOC5			OVISE
0	1.09	0.92	0.99	0.92	1.11	0.97	1.06	1.13	0.81
-0.30103	1.03	1.03	1.11	1	0.96	0.92	0.48	0.5	0.8
0	1.04	0.99	1.13	0.95	1.06	0.98	0.48	0.51	0.71
0.39794	1.13	1.03	1.05	0.98	0.89	0.96	0.3	0.42	0.38
0.69897	1	0.76	0.82	0.86	0.82	0.77	0.08	0.12	0.23
1	0.54	0.57	0.68	0.47	0.37	0.37	0.14	0.16	0.04

## Sheet: Fig. EV5 statistics
	ES-2	JHOC5	OVISE
log(inhibitor) vs. response -- Variable slope (four parameters)
Best-fit values
Bottom	0.5967	-0.3228	0.1283
Top	1.045	0.9864	0.72
LogIC50	0.7023	1.039	0.3862
IC50	5.039	10.95	2.434
Span	0.4483	1.309	0.5917
