# Supplementary material for: BMAL2 is a druggable target for ovarian clear cell carcinoma (OCCC)
Source: EMBO Mol Med. 2026 Apr 3;18(5):1933–66. doi: 10.1038/s44321-026-00414-8 (PMC13179388; doi:10.1038/s44321-026-00414-8)
Supplement: Supplementary file 18 — Figure EV6 Source Data [file 44321_2026_414_MOESM18_ESM.zip]

Archive with 10 entries (7 files):
- Fig. EV6/
- Fig. EV6/.DS_Store
- Fig. EV6/Fig. EV6C/
- Fig. EV6/Fig. EV6C/.DS_Store
- Fig. EV6/Fig. EV6C/Veh, compound 1-5 BMAL2 IB.png
- Fig. EV6/Fig. EV6C/Veh, Compound 1-5 GAPDH IB.png
- Fig. EV6/Fig. EV6C/Veh, Compound 6-9 BMAL2 IB.png
- Fig. EV6/Fig. EV6C/Veh, Compound 6-9 GAPDH IB.png
- Fig. EV6/Fig. EV6E/
- Fig. EV6/Fig. EV6E/Fig. EV6E .xlsx
