# Supplementary material for: BMAL2 is a druggable target for ovarian clear cell carcinoma (OCCC)
Source: EMBO Mol Med. 2026 Apr 3;18(5):1933–66. doi: 10.1038/s44321-026-00414-8 (PMC13179388; doi:10.1038/s44321-026-00414-8)
Supplement: Supplementary file 18 — Figure EV6 Source Data [file 44321_2026_414_MOESM18_ESM.zip › Fig. EV6/Fig. EV6E/Fig. EV6E .xlsx]

## Sheet: Fig. EV6E quantification
OVCA429
	veh			10			20
BMAL2	1.05	0.99	0.96	1.01	0.98	0.97	0.92	0.85	0.93
RAD51	1.07	1.01	0.92	0.72	0.73	0.72	0.58	0.57
ES-2
	veh			10			20
BMAL2	1.05	0.98	0.97	0.92	0.89	1.06	1.08	0.89	0.9
RAD51	1.06	0.97	0.97	0.25	0.23	0.23	0.32	0.31	0.33
JHOC5
	veh			10			20
BMAL2	1.1	0.95	0.95	0.9	0.9	1.19	0.89	0.92	0.83
RAD51	1.02	1	0.98	0.92	0.95	1.18	0.72	0.76	0.75
OVISE
	veh			10			20
BMAL2	0.96	1.01	1.02	1.11	1.12	1.16	0.91	0.91	0.96
RAD51	0.96	1.04	0.99	0.32	0.32	0.34	0.25	0.26	0.32
JHOC9
	veh			10			20
BMAL2	0.98	1	1.02	1.18	1.14	1.16	1.12	1.22	1.13
RAD51	1.04	1.02	0.94	0.44	0.47	0.42	0.42	0.45	0.39

## Sheet: Fig. EV6E statistics
OVCA429 Veh vs 10uM GW			OVCA429 Veh vs 10uM GW			ES-2 Veh vs 10uM GW			ES-2 Veh vs 10uM GW
BMAL2			RAD51			BMAL2			RAD51
Unpaired t test			Unpaired t test			Unpaired t test			Unpaired t test
P value	0.6702		P value	0.0032		P value	0.4973		P value	<0.0001
P value summary	ns		P value summary	**		P value summary	ns		P value summary	****
Significantly different (P < 0.05)?	No		Significantly different (P < 0.05)?	Yes		Significantly different (P < 0.05)?	No		Significantly different (P < 0.05)?	Yes
One- or two-tailed P value?	Two-tailed		One- or two-tailed P value?	Two-tailed		One- or two-tailed P value?	Two-tailed		One- or two-tailed P value?	Two-tailed
t, df	t=0.4588, df=4		t, df	t=6.329, df=4		t, df	t=0.7456, df=4		t, df	t=24.84, df=4
OVCA429 Veh vs 20uM GW			OVCA429 Veh vs 20uM GW			ES-2 Veh vs 20uM GW			ES-2 Veh vs 20uM GW
BMAL2			RAD51			BMAL2			RAD51
Unpaired t test			Unpaired t test			Unpaired t test			Unpaired t test
P value	0.052		P value	0.0006		P value	0.5511		P value	<0.0001
P value summary	ns		P value summary	***		P value summary	ns		P value summary	****
Significantly different (P < 0.05)?	No		Significantly different (P < 0.05)?	Yes		Significantly different (P < 0.05)?	No		Significantly different (P < 0.05)?	Yes
One- or two-tailed P value?	Two-tailed		One- or two-tailed P value?	Two-tailed		One- or two-tailed P value?	Two-tailed		One- or two-tailed P value?	Two-tailed
t, df	t=2.739, df=4		t, df	t=9.760, df=4		t, df	t=0.6500, df=4		t, df	t=22.26, df=4
JHOC5 Veh vs 10uM GW			JHOC5 Veh vs 10uM GW			OVISE Veh vs 10uM GW			OVISE Veh vs 10uM GW
BMAL2			RAD51			BMAL2			RAD51
Unpaired t test			Unpaired t test			Unpaired t test			Unpaired t test
P value	0.977		P value	0.8505		P value	0.0052		P value	<0.0001
P value summary	ns		P value summary	ns		P value summary	**		P value summary	****
Significantly different (P < 0.05)?	No		Significantly different (P < 0.05)?	No		Significantly different (P < 0.05)?	Yes		Significantly different (P < 0.05)?	Yes
One- or two-tailed P value?	Two-tailed		One- or two-tailed P value?	Two-tailed		One- or two-tailed P value?	Two-tailed		One- or two-tailed P value?	Two-tailed
t, df	t=0.03063, df=4		t, df	t=0.2010, df=4		t, df	t=5.547, df=4		t, df	t=27.61, df=4
JHOC5 Veh vs 20uM GW			JHOC5 Veh vs 20uM GW			OVISE Veh vs 20uM GW			OVISE Veh vs 20uM GW
BMAL2			RAD51			BMAL2			RAD51
Unpaired t test			Unpaired t test			Unpaired t test			Unpaired t test
P value	0.1012		P value	0.0001		P value	0.0485		P value	<0.0001
P value summary	ns		P value summary	***		P value summary	*		P value summary	****
Significantly different (P < 0.05)?	No		Significantly different (P < 0.05)?	Yes		Significantly different (P < 0.05)?	Yes		Significantly different (P < 0.05)?	Yes
One- or two-tailed P value?	Two-tailed		One- or two-tailed P value?	Two-tailed		One- or two-tailed P value?	Two-tailed		One- or two-tailed P value?	Two-tailed
t, df	t=2.121, df=4		t, df	t=15.40, df=4		t, df	t=2.806, df=4		t, df	t=22.52, df=4
JHOC9 Veh vs 10uM GW			JHOC9 Veh vs 10uM GW
BMAL2			RAD51
Unpaired t test			Unpaired t test
P value	0.0006		P value	<0.0001
P value summary	***		P value summary	****
Significantly different (P < 0.05)?	Yes		Significantly different (P < 0.05)?	Yes
One- or two-tailed P value?	Two-tailed		One- or two-tailed P value?	Two-tailed
t, df	t=9.798, df=4		t, df	t=16.45, df=4
JHOC9 Veh vs 20uM GW			JHOC9 Veh vs 20uM GW
BMAL2			RAD51
Unpaired t test			Unpaired t test
P value	0.0098		P value	<0.0001
P value summary	**		P value summary	****
Significantly different (P < 0.05)?	Yes		Significantly different (P < 0.05)?	Yes
One- or two-tailed P value?	Two-tailed		One- or two-tailed P value?	Two-tailed
t, df	t=4.631, df=4		t, df	t=16.52, df=4
