# Supplementary material for: BMAL2 is a druggable target for ovarian clear cell carcinoma (OCCC)
Source: EMBO Mol Med. 2026 Apr 3;18(5):1933–66. doi: 10.1038/s44321-026-00414-8 (PMC13179388; doi:10.1038/s44321-026-00414-8)
Supplement: Supplementary file 19 — Figure EV7 Source Data [file 44321_2026_414_MOESM19_ESM.zip]

Archive with 29 entries (20 files):
- Fig. EV7/
- Fig. EV7/.DS_Store
- Fig. EV7/EV7B/
- Fig. EV7/EV7B/BMAL1 IB (long exp).tif
- Fig. EV7/EV7B/BMAL1 IB.tif
- Fig. EV7/EV7B/GAPDH IB.tif
- Fig. EV7/EV7C/
- Fig. EV7/EV7C/Fig. EV7C.xlsx
- Fig. EV7/EV7D/
- Fig. EV7/EV7D/ES2 10uM yH2AX DAPI IF.png
- Fig. EV7/EV7D/ES2 20uM yH2AX DAPI IF.png
- Fig. EV7/EV7D/ES2 Vehicle yH2AX DAPI IF.png
- Fig. EV7/EV7D/WI38 10uM yH2AX DAPI IF.png
- Fig. EV7/EV7D/WI38 20uM yH2AX DAPI IF.png
- Fig. EV7/EV7D/WI38 Vehicle yH2AX DAPI IF.png
- Fig. EV7/EV7E/
- Fig. EV7/EV7E/Fig. EV7E.xlsx
- Fig. EV7/EV7F/
- Fig. EV7/EV7F/BMAL2 IB.tif
- Fig. EV7/EV7F/GAPDH IB.tif
- Fig. EV7/EV7G/
- Fig. EV7/EV7G/RMG1 BMAL1 IB.tif
- Fig. EV7/EV7G/RMG1 GAPDH IB.tif
- Fig. EV7/EV7G/TOV21G BMAL1 IB.tif
- Fig. EV7/EV7G/TOV21G GAPDH IB.tif
- Fig. EV7/EV7H/
- Fig. EV7/EV7H/Fig. EV7H.xlsx
- Fig. EV7/EV7I/
- Fig. EV7/EV7I/Fig. EV7I.xlsx
