# Supplementary material for: BMAL2 is a druggable target for ovarian clear cell carcinoma (OCCC)
Source: EMBO Mol Med. 2026 Apr 3;18(5):1933–66. doi: 10.1038/s44321-026-00414-8 (PMC13179388; doi:10.1038/s44321-026-00414-8)
Supplement: Supplementary file 19 — Figure EV7 Source Data [file 44321_2026_414_MOESM19_ESM.zip › Fig. EV7/EV7C/Fig. EV7C.xlsx]

## Sheet: Fig. EV7C quantification
	Relative cell viability
Veh	0.97	1.12	0.91
1	1.14	1.08	1.08
2	1.09	1.09	0.85
5	1.04	1.14	0.87
10	0.95	1.12	0.94
20	0.82	0.97	0.79

## Sheet: Fig. EV7C statistics
Veh vs 1uM GW			Veh vs 2uM GW			Veh vs 5uM GW			Veh vs 10uM GW			Veh vs 20uM GW
Unpaired t test			Unpaired t test			Unpaired t test			Unpaired t test			Unpaired t test
P value	0.202		P value	0.9262		P value	0.8764		P value	0.9708		P value	0.1696
P value summary	ns		P value summary	ns		P value summary	ns		P value summary	ns		P value summary	ns
Significantly different (P < 0.05)?	No		Significantly different (P < 0.05)?	No		Significantly different (P < 0.05)?	No		Significantly different (P < 0.05)?	No		Significantly different (P < 0.05)?	No
One- or two-tailed P value?	Two-tailed		One- or two-tailed P value?	Two-tailed		One- or two-tailed P value?	Two-tailed		One- or two-tailed P value?	Two-tailed		One- or two-tailed P value?	Two-tailed
t, df	t=1.525, df=4		t, df	t=0.09853, df=4		t, df	t=0.1657, df=4		t, df	t=0.03898, df=4		t, df	t=1.673, df=4
