# Supplementary material for: BMAL2 is a druggable target for ovarian clear cell carcinoma (OCCC)
Source: EMBO Mol Med. 2026 Apr 3;18(5):1933–66. doi: 10.1038/s44321-026-00414-8 (PMC13179388; doi:10.1038/s44321-026-00414-8)
Supplement: Supplementary file 19 — Figure EV7 Source Data [file 44321_2026_414_MOESM19_ESM.zip › Fig. EV7/EV7E/Fig. EV7E.xlsx]

## Sheet: Fig. EV7E quantification
log (X)	ES-2				log(X)	WI38
0.49485	1.002	1.032	0.966		2	0	0	0
0.79588	0.936	0.872	0.86		1.69897	0.54	0.56	0.5
1.09691	0.72	0.732	0.728		1.30103	0.87	0.84	0.85
1.39794	0.365	0.352	0.392		1	0.93	0.96	0.89
1.69897	0.083	0.089	0.095		0.69897	1.05	1	1.01
2	0	-0.002	-0.001		0.39794	0.97	0.96	0.9

## Sheet: Fig. EV7E statistics
ES-2
	response
log(inhibitor) vs. response -- Variable slope (four parameters)
Best-fit values
Bottom	-0.04944
Top	1.008
LogIC50	1.305
HillSlope	-1.997
IC50	20.19
Span	1.058
WI38
	response
log(inhibitor) vs. response -- Variable slope (four parameters)
Best-fit values
Bottom	-1.541
Top	0.9843
LogIC50	2.126
HillSlope	-1.548
IC50	133.6
Span	2.525
