# Supplementary material for: BMAL2 is a druggable target for ovarian clear cell carcinoma (OCCC)
Source: EMBO Mol Med. 2026 Apr 3;18(5):1933–66. doi: 10.1038/s44321-026-00414-8 (PMC13179388; doi:10.1038/s44321-026-00414-8)
Supplement: Supplementary file 19 — Figure EV7 Source Data [file 44321_2026_414_MOESM19_ESM.zip › Fig. EV7/EV7H/Fig. EV7H.xlsx]

## Sheet: Fig. EV7H quantification
	Relative cell viability
Veh	0.982	0.999	1.019
2.5	0.968	1.036	1.033
5	1.012	1.033	0.873
10	1.088	1.115	1.02
20	0.934	0.986	0.904

## Sheet: Fig. EV7H statistics
Veh vs 2.5uM GW			Veh vs 5uM GW			Veh vs 10uM GW			Veh vs 20uM GW
Unpaired t test			Unpaired t test			Unpaired t test			Unpaired t test
P value	0.6428		P value	0.6226		P value	0.0697		P value	0.089
P value summary	ns		P value summary	ns		P value summary	ns		P value summary	ns
Significantly different (P < 0.05)?	No		Significantly different (P < 0.05)?	No		Significantly different (P < 0.05)?	No		Significantly different (P < 0.05)?	No
One- or two-tailed P value?	Two-tailed		One- or two-tailed P value?	Two-tailed		One- or two-tailed P value?	Two-tailed		One- or two-tailed P value?	Two-tailed
t, df	t=0.5008, df=4		t, df	t=0.5325, df=4		t, df	t=2.460, df=4		t, df	t=2.236, df=4
