# Supplementary material for: BMAL2 is a druggable target for ovarian clear cell carcinoma (OCCC)
Source: EMBO Mol Med. 2026 Apr 3;18(5):1933–66. doi: 10.1038/s44321-026-00414-8 (PMC13179388; doi:10.1038/s44321-026-00414-8)
Supplement: Supplementary file 19 — Figure EV7 Source Data [file 44321_2026_414_MOESM19_ESM.zip › Fig. EV7/EV7I/Fig. EV7I.xlsx]

## Sheet: Fig. EV7I quantification
	Relative cell viability
Veh	0.99	1	1.02
2.5	0.98	1.02	0.99
5	1	0.99	1.13
10	1.02	1.14	1.08
20	0.44	0.49	0.51

## Sheet: Fig. EV7I statistics
Veh vs 2.5uM GW			Veh vs 5uM GW			Veh vs 10uM GW			Veh vs 20uM GW
Unpaired t test			Unpaired t test			Unpaired t test			Unpaired t test
P value	0.6779		P value	0.4696		P value	0.0986		P value	<0.0001
P value summary	ns		P value summary	ns		P value summary	ns		P value summary	****
Significantly different (P < 0.05)?	No		Significantly different (P < 0.05)?	No		Significantly different (P < 0.05)?	No		Significantly different (P < 0.05)?	Yes
One- or two-tailed P value?	Two-tailed		One- or two-tailed P value?	Two-tailed		One- or two-tailed P value?	Two-tailed		One- or two-tailed P value?	Two-tailed
t, df	t=0.4472, df=4		t, df	t=0.7980, df=4		t, df	t=2.145, df=4		t, df	t=23.15, df=4
