# Supplementary material for: BMAL2 is a druggable target for ovarian clear cell carcinoma (OCCC)
Source: EMBO Mol Med. 2026 Apr 3;18(5):1933–66. doi: 10.1038/s44321-026-00414-8 (PMC13179388; doi:10.1038/s44321-026-00414-8)
Supplement: Supplementary file 20 — Figure EV8 Source Data [file 44321_2026_414_MOESM20_ESM.zip]

Archive with 39 entries (33 files):
- Fig. EV8/
- Fig. EV8/.DS_Store
- Fig. EV8/EV8B/
- Fig. EV8/EV8B/Fig. EV8B.xlsx
- Fig. EV8/EV8C/
- Fig. EV8/EV8C/Fig. EV8C.xlsx
- Fig. EV8/EV8D/
- Fig. EV8/EV8D/ES-2 GW Kidney HE.png
- Fig. EV8/EV8D/ES-2 GW Liver HE.png
- Fig. EV8/EV8D/ES-2 GW Spleen HE.png
- Fig. EV8/EV8D/ES-2 Vehicle Kidney HE.png
- Fig. EV8/EV8D/ES-2 Vehicle Liver HE.png
- Fig. EV8/EV8D/ES-2 Vehicle Spleen HE.png
- Fig. EV8/EV8E/
- Fig. EV8/EV8E/JHOC5 GW Kidney HE.png
- Fig. EV8/EV8E/JHOC5 GW Liver HE.png
- Fig. EV8/EV8E/JHOC5 GW Spleen HE.png
- Fig. EV8/EV8E/JHOC5 Vehicle Kidney HE.png
- Fig. EV8/EV8E/JHOC5 Vehicle Liver HE.png
- Fig. EV8/EV8E/JHOC5 Vehicle Spleen HE.png
- Fig. EV8/EV8F/
- Fig. EV8/EV8F/ES-2 10mg GW Kidney HE.png
- Fig. EV8/EV8F/ES-2 10mg GW Liver HE.png
- Fig. EV8/EV8F/ES-2 10mg GW Spleen HE.png
- Fig. EV8/EV8F/ES-2 10mg Olaparib 10mg GW Kidney HE.png
- Fig. EV8/EV8F/ES-2 10mg Olaparib 10mg GW Liver HE.png
- Fig. EV8/EV8F/ES-2 10mg Olaparib 10mg GW Spleen HE.png
- Fig. EV8/EV8F/ES-2 10mg Olaparib 20mg GW Kidney HE.png
- Fig. EV8/EV8F/ES-2 10mg Olaparib 20mg GW Liver HE.png
- Fig. EV8/EV8F/ES-2 10mg Olaparib 20mg GW Spleen HE.png
- Fig. EV8/EV8F/ES-2 10mg Olaparib Kidney HE.png
- Fig. EV8/EV8F/ES-2 10mg Olaparib Liver HE.png
- Fig. EV8/EV8F/ES-2 10mg Olaparib Spleen HE.png
- Fig. EV8/EV8F/ES-2 20mg GW Kidney HE.png
- Fig. EV8/EV8F/ES-2 20mg GW Liver HE.png
- Fig. EV8/EV8F/ES-2 20mg GW Spleen HE.png
- Fig. EV8/EV8F/ES-2 Vehicle Kidney HE.png
- Fig. EV8/EV8F/ES-2 Vehicle Liver HE.png
- Fig. EV8/EV8F/ES-2 Vehicle Spleen HE.png
