# Supplementary material for: BMAL2 is a druggable target for ovarian clear cell carcinoma (OCCC)
Source: EMBO Mol Med. 2026 Apr 3;18(5):1933–66. doi: 10.1038/s44321-026-00414-8 (PMC13179388; doi:10.1038/s44321-026-00414-8)
Supplement: Supplementary file 20 — Figure EV8 Source Data [file 44321_2026_414_MOESM20_ESM.zip › Fig. EV8/EV8B/Fig. EV8B.xlsx]

## Sheet: Fig. EV8B data
Day	Veh						GW
1	18	17	18.5	17.4	18.6		18.2	17.6	18	17.2	18.9
2	18.3	17.7	18	17.8	19.1		18.4	18.6	18.1	17.1	19.5
3	18.2	17.8	17.9	18.1	19.3		18.5	18.7	18.3	17.4	19.6
4	17.9	17.7	17.9	17.9	19.1		18.6	18.6	18.5	17.4	19.5
5	17.8	18.3	18.1	18.5	19.1		18.8	18.8	18.9	17.5	19.5
6	18.2	17.9	18.2	18.5	19.2		18.9	18.1	18.2	17.6	19.5
7	18	18.1	18.5	18.8	20		18.4	18.2	18.2	17.9	19.6
8	18.3	18	19	18.9	20.1		18.8	18.6	18.5	18	19.8
9	18.7	18.4	19.3	19.2	20.7		19.1	19	18.4	18.9	20.6
10	18.9	18.2	19.3	19.1	20.8		19.6	19.4	18.9	18.3	20.2

## Sheet: Fig. EV8B statistics
Comparison of Fits
Null hypothesis	One curve for all data sets
Alternative hypothesis	Different curve for at least one data set
P value	0.5863
Conclusion (alpha = 0.05)	Do not reject null hypothesis
Preferred model	One curve for all data sets
F (DFn, DFd)	0.5369 (2, 96)
