# Supplementary material for: BMAL2 is a druggable target for ovarian clear cell carcinoma (OCCC)
Source: EMBO Mol Med. 2026 Apr 3;18(5):1933–66. doi: 10.1038/s44321-026-00414-8 (PMC13179388; doi:10.1038/s44321-026-00414-8)
Supplement: Supplementary file 20 — Figure EV8 Source Data [file 44321_2026_414_MOESM20_ESM.zip › Fig. EV8/EV8C/Fig. EV8C.xlsx]

## Sheet: Fig. EV8C data
Day	Veh						GW
1	18.4	17.9	16.8	17.7	18.1		18.4	17	18	18	17.6
2	18.7	17.6	17.2	17.5	18.3		18.7	17.4	18.4	17.9	18
3	18.2	17.7	17.2	17.8	18.3		18.7	17	18.5	18.3	18.1
4	18.4	17.4	17.3	17.6	18.2		18.6	16.9	18.1	17.9	17.6
5	18	18.2	17.6	17.5	18.3		19.1	17	18.1	18.4	18.1
6	17.8	18.1	17.5	17.4	18.5		19.2	16.6	17.6	17.9	17.9
7	18.4	18.1	18.3	18.1	19.1		19.3	17.2	18.1	18.2	18.4
8	18.8	17.6	18.3	18	19		19.4	17.4	18.5	18	18.6
9	19.4	18.5	18.6	18.6	19.6		19.8	17.9	19.3	18.6	18.4

## Sheet: Fig. EV8C statistics
Comparison of Fits
Null hypothesis	One curve for all data sets
Alternative hypothesis	Different curve for at least one data set
P value	0.696
Conclusion (alpha = 0.05)	Do not reject null hypothesis
Preferred model	One curve for all data sets
F (DFn, DFd)	0.3639 (2, 86)
