# Supplementary material for: BMAL2 is a druggable target for ovarian clear cell carcinoma (OCCC)
Source: EMBO Mol Med. 2026 Apr 3;18(5):1933–66. doi: 10.1038/s44321-026-00414-8 (PMC13179388; doi:10.1038/s44321-026-00414-8)
Supplement: Supplementary file 21 — Figure EV9 Source Data [file 44321_2026_414_MOESM21_ESM.zip]

Archive with 8 entries (6 files):
- Fig. EV9/
- Fig. EV9/.DS_Store
- Fig. EV9/EV9A/
- Fig. EV9/EV9A/.DS_Store
- Fig. EV9/EV9A/ES-2, JHOC5, OVCA429 BMAL1 IB.png
- Fig. EV9/EV9A/ES-2, JHOC5, OVCA429 GAPDH IB.png
- Fig. EV9/EV9A/OVISE, JHOC9 BMAL1 IB.png
- Fig. EV9/EV9A/OVISE, JHOC9 GAPDH IB.png
